# Supplementary material for: N-Carbethoxy-N′-[3-(4-methylphenyl)-1H-1,2,4-triazol-5-yl]thiourea
Source: Acta Crystallogr Sect E Struct Rep Online. 2010 Feb 6;66(Pt 3):o549–50. doi: 10.1107/S1600536810004289 (PMC2983713; doi:10.1107/S1600536810004289)
Supplement: Supplementary file 1 [file e-66-0o549-sup1.cif]

##############################################################################
###                                                                        ###
###        Electronic paper (Acta Crystallographica Section E)             ###
###                                                                        ###
##############################################################################
#                                                                            #
# This CIF contains the data in a paper accepted for publication in Acta     #
# Crystallographica Section E. It conforms to the requirements of Notes      #
# for Authors for Section E, and has been peer reviewed under the auspices   #
# of the IUCr Commission on Journals.                                        #
#                                                                            #
# Full details of the Crystallographic Information File format               #
# are given in the paper "The Crystallographic Information File (CIF):       #
# a New Standard Archive File for Crystallography" by S. R. Hall, F. H.      #
# Allen and I. D. Brown [Acta Cryst. (1991), A47, 655-685].                  #
#                                                                            #
# The current version of the core CIF dictionary is obtainable from          #
# ftp://ftp.iucr.org/pub/cif_core.dic. The current version number is 2.4.    #
#                                                                            #
# Software is freely available for graphical display of the structure(s) in  #
# this CIF.  For information consult the CIF home page http://www.iucr.org/  #
# cif/home.html                                                              #
#                                                                            #
# This file may be used for bona fide research purposes within the           #
# scientific community so long as proper attribution is given to the journal # 
# article from which it was obtained.                                        #
#                                                                            #
##############################################################################
                                             
data_I
_audit_creation_method     SHELXL-97
_chemical_name_systematic
;
ethyl 
({[3-(4-methylphenyl)-1H-1,2,4-triazol-5-yl]amino}carbonothioyl)carbamate
;
_chemical_name_common     ?
_chemical_formula_moiety     'C13 H15 N5 O2 S'
_chemical_formula_sum     'C13 H15 N5 O2 S'
_chemical_formula_iupac     'C13 H15 N5 O2 S'
_chemical_formula_weight     305.36
_chemical_melting_point     489
_symmetry_cell_setting     triclinic
_symmetry_space_group_name_H-M     'P -1'
_symmetry_space_group_name_hall     '-P 1'
loop_
    _symmetry_equiv_pos_as_xyz
    'x, y, z'
    '-x, -y, -z'
_cell_length_a     6.8430(5)
_cell_length_b     8.7789(6)
_cell_length_c     12.2563(9)
_cell_angle_alpha     90.7800(10)
_cell_angle_beta     99.4250(10)
_cell_angle_gamma     101.2790(10)
_cell_volume     711.52(9)
_cell_formula_units_Z     2
_cell_measurement_reflns_used     6864
_cell_measurement_theta_min     2.37
_cell_measurement_theta_max     27.50
_cell_measurement_temperature     100(2)
_exptl_crystal_description     block
_exptl_crystal_colour     colourless
_exptl_crystal_size_max     0.56
_exptl_crystal_size_mid     0.46
_exptl_crystal_size_min     0.24
_exptl_crystal_density_diffrn     1.425
_exptl_crystal_density_meas     ?
_exptl_crystal_density_method     'not measured'
_exptl_crystal_F_000     320
_exptl_absorpt_coefficient_mu     0.240
_exptl_absorpt_correction_type     multi-scan
_exptl_absorpt_process_details     '(SADABS; Sheldrick, 2001)'
_exptl_absorpt_correction_T_min     0.8773
_exptl_absorpt_correction_T_max     0.9446
_exptl_special_details
;
;
_diffrn_ambient_temperature     100(2)
_diffrn_radiation_type     MoK\a
_diffrn_radiation_wavelength     0.71073
_diffrn_radiation_source     'fine-focus sealed tube'
_diffrn_radiation_monochromator     graphite
_diffrn_measurement_device_type     'Bruker SMART APEX CCD'
_diffrn_measurement_method     '\f and \w'
_diffrn_detector_area_resol_mean     ?
_diffrn_reflns_number     9015
_diffrn_reflns_av_R_equivalents     0.0211
_diffrn_reflns_av_sigmaI/netI     0.0248
_diffrn_reflns_theta_min     1.69
_diffrn_reflns_theta_max     27.50
_diffrn_reflns_theta_full     27.50
_diffrn_measured_fraction_theta_max     0.996
_diffrn_measured_fraction_theta_full     0.996
_diffrn_reflns_limit_h_min     -8
_diffrn_reflns_limit_h_max     8
_diffrn_reflns_limit_k_min     -11
_diffrn_reflns_limit_k_max     11
_diffrn_reflns_limit_l_min     -15
_diffrn_reflns_limit_l_max     15
_diffrn_standards_number     0
_diffrn_standards_interval_count     .
_diffrn_standards_interval_time     .
_diffrn_standards_decay_%     ?
_refine_special_details
;
Refinement of <i>F</i>^2^ against ALL reflections. The weighted <i>R</i>-factor
<i>wR</i> and goodness of fit <i>S</i> are based on <i>F</i>^2^, conventional
<i>R</i>-factors <i>R</i> are based on <i>F</i>, with <i>F</i> set to zero for
negative <i>F</i>^2^. The threshold expression of <i>F</i>^2^ >
2\s(<i>F</i>^2^) is used only for calculating <i>R</i>-factors(gt) <i>etc</i>.
and is not relevant to the choice of reflections for refinement.
<i>R</i>-factors based on <i>F</i>^2^ are statistically about twice as large
as those based on <i>F</i>, and <i>R</i>- factors based on ALL data will be
even larger.
;
_reflns_number_total     3243
_reflns_number_gt     3088
_reflns_threshold_expression     I>2\s(I)
_refine_ls_structure_factor_coef     Fsqd
_refine_ls_matrix_type     full
_refine_ls_R_factor_all     0.0370
_refine_ls_R_factor_gt     0.0356
_refine_ls_wR_factor_gt     0.0941
_refine_ls_wR_factor_ref     0.0953
_refine_ls_goodness_of_fit_ref     1.068
_refine_ls_restrained_S_all     1.068
_refine_ls_number_reflns     3243
_refine_ls_number_parameters     204
_refine_ls_number_restraints     0
_refine_ls_hydrogen_treatment     mixed
_refine_ls_weighting_scheme     calc
_refine_ls_weighting_details
         'calc w=1/[\s^2^(Fo^2^)+(0.0529P)^2^+0.3280P] where P=(Fo^2^+2Fc^2^)/3'
_atom_sites_solution_hydrogens     geom
_atom_sites_solution_primary     direct
_atom_sites_solution_secondary     difmap
_refine_ls_shift/su_max     0.001
_refine_ls_shift/su_mean     0.000
_refine_diff_density_max     0.435
_refine_diff_density_min     -0.307
_refine_ls_extinction_method     none
_refine_ls_extinction_coef     ?
loop_
    _atom_type_symbol
    _atom_type_description
    _atom_type_scat_dispersion_real
    _atom_type_scat_dispersion_imag
    _atom_type_scat_source
    'C' 'C' 0.0033 0.0016
                         'International Tables Vol C Tables 4.2.6.8 and 6.1.1.4'
    'H' 'H' 0.0000 0.0000
                         'International Tables Vol C Tables 4.2.6.8 and 6.1.1.4'
    'N' 'N' 0.0061 0.0033
                         'International Tables Vol C Tables 4.2.6.8 and 6.1.1.4'
    'O' 'O' 0.0106 0.0060
                         'International Tables Vol C Tables 4.2.6.8 and 6.1.1.4'
    'S' 'S' 0.1246 0.1234
                         'International Tables Vol C Tables 4.2.6.8 and 6.1.1.4'
_computing_data_collection     'SMART (Bruker, 2001)'
_computing_cell_refinement     'SAINT (Bruker, 2001)'
_computing_data_reduction     'SAINT (Bruker, 2001)'
_computing_structure_solution     'SHELXS97 (Sheldrick, 2008)'
_computing_structure_refinement     'SHELXL97 (Sheldrick, 2008)'
_computing_molecular_graphics     'SHELXTL (Sheldrick, 2008)'
_computing_publication_material     'SHELXTL (Sheldrick, 2008)'
loop_
    _atom_site_type_symbol
    _atom_site_label
    _atom_site_fract_x
    _atom_site_fract_y
    _atom_site_fract_z
    _atom_site_U_iso_or_equiv
    _atom_site_adp_type
    _atom_site_calc_flag
    _atom_site_refinement_flags
    _atom_site_occupancy
    _atom_site_disorder_assembly
    _atom_site_disorder_group
    S S1 0.23286(5) 0.36065(4) 0.52820(2) 0.01721(11) Uani d . 1 . .
    O O1 0.17169(14) 0.49382(11) 0.16661(8) 0.0193(2) Uani d . 1 . .
    O O2 -0.10045(14) 0.57606(10) 0.20980(8) 0.0174(2) Uani d . 1 . .
    N N1 0.62121(16) 0.25023(12) 0.28575(9) 0.0155(2) Uani d . 1 . .
    N N2 0.51358(16) 0.16832(13) 0.43785(9) 0.0162(2) Uani d . 1 . .
    H H2N 0.440(3) 0.145(2) 0.4885(16) 0.029(5) Uiso d . 1 . .
    N N3 0.65581(16) 0.08284(13) 0.42368(9) 0.0173(2) Uani d . 1 . .
    N N4 0.35689(16) 0.35967(12) 0.33186(9) 0.0156(2) Uani d . 1 . .
    H H4N 0.343(3) 0.390(2) 0.2676(16) 0.024(4) Uiso d . 1 . .
    N N5 0.09899(17) 0.48816(13) 0.34439(9) 0.0163(2) Uani d . 1 . .
    H H5N 0.016(3) 0.512(2) 0.3841(15) 0.022(4) Uiso d . 1 . .
    C C1 1.3339(2) -0.07535(17) 0.13315(12) 0.0239(3) Uani d . 1 . .
    H H1A 1.4199 -0.1231 0.1888 0.036 Uiso calc R 1 . .
    H H1B 1.4169 0.0132 0.1036 0.036 Uiso calc R 1 . .
    H H1C 1.2688 -0.1521 0.0728 0.036 Uiso calc R 1 . .
    C C2 1.17417(19) -0.02005(15) 0.18576(11) 0.0180(3) Uani d . 1 . .
    C C3 1.0630(2) 0.08361(15) 0.13251(11) 0.0184(3) Uani d . 1 . .
    H H3 1.0898 0.1204 0.0628 0.022 Uiso calc R 1 . .
    C C4 0.91420(19) 0.13361(14) 0.17991(11) 0.0169(3) Uani d . 1 . .
    H H4 0.8391 0.2029 0.1420 0.020 Uiso calc R 1 . .
    C C5 0.87416(18) 0.08280(14) 0.28277(10) 0.0149(2) Uani d . 1 . .
    C C6 0.98549(19) -0.01994(14) 0.33704(11) 0.0169(3) Uani d . 1 . .
    H H6 0.9604 -0.0554 0.4073 0.020 Uiso calc R 1 . .
    C C7 1.13279(19) -0.07028(15) 0.28828(11) 0.0180(3) Uani d . 1 . .
    H H7 1.2069 -0.1405 0.3258 0.022 Uiso calc R 1 . .
    C C8 0.71732(18) 0.13779(14) 0.33214(10) 0.0144(2) Uani d . 1 . .
    C C9 0.49501(18) 0.26348(14) 0.35425(10) 0.0143(2) Uani d . 1 . .
    C C10 0.23405(18) 0.40227(14) 0.39616(10) 0.0144(2) Uani d . 1 . .
    C C11 0.06534(19) 0.51753(14) 0.23292(11) 0.0156(2) Uani d . 1 . .
    C C12 -0.1632(2) 0.59864(16) 0.09263(11) 0.0197(3) Uani d . 1 . .
    H H12A -0.2036 0.4972 0.0505 0.024 Uiso calc R 1 . .
    H H12B -0.0510 0.6633 0.0622 0.024 Uiso calc R 1 . .
    C C13 -0.3400(2) 0.67920(17) 0.08463(12) 0.0234(3) Uani d . 1 . .
    H H13A -0.4464 0.6170 0.1192 0.035 Uiso calc R 1 . .
    H H13B -0.3926 0.6911 0.0066 0.035 Uiso calc R 1 . .
    H H13C -0.2958 0.7819 0.1229 0.035 Uiso calc R 1 . .
loop_
    _atom_site_aniso_label
    _atom_site_aniso_U_11
    _atom_site_aniso_U_22
    _atom_site_aniso_U_33
    _atom_site_aniso_U_12
    _atom_site_aniso_U_13
    _atom_site_aniso_U_23
    S1 0.02084(18) 0.01893(17) 0.01474(17) 0.00843(12) 0.00598(12) 0.00253(11)
    O1 0.0225(5) 0.0213(5) 0.0182(4) 0.0100(4) 0.0082(4) 0.0051(4)
    O2 0.0192(4) 0.0177(4) 0.0178(4) 0.0082(3) 0.0049(3) 0.0034(3)
    N1 0.0169(5) 0.0127(5) 0.0181(5) 0.0040(4) 0.0049(4) 0.0016(4)
    N2 0.0162(5) 0.0182(5) 0.0172(5) 0.0076(4) 0.0066(4) 0.0035(4)
    N3 0.0169(5) 0.0190(5) 0.0195(5) 0.0089(4) 0.0067(4) 0.0042(4)
    N4 0.0183(5) 0.0161(5) 0.0147(5) 0.0070(4) 0.0051(4) 0.0029(4)
    N5 0.0187(5) 0.0170(5) 0.0166(5) 0.0089(4) 0.0067(4) 0.0019(4)
    C1 0.0195(6) 0.0250(7) 0.0298(7) 0.0071(5) 0.0087(5) -0.0045(6)
    C2 0.0151(6) 0.0157(6) 0.0232(6) 0.0021(5) 0.0050(5) -0.0045(5)
    C3 0.0209(6) 0.0161(6) 0.0195(6) 0.0026(5) 0.0082(5) 0.0005(5)
    C4 0.0179(6) 0.0143(6) 0.0197(6) 0.0044(5) 0.0050(5) 0.0020(5)
    C5 0.0147(6) 0.0127(5) 0.0176(6) 0.0023(4) 0.0043(5) -0.0010(4)
    C6 0.0182(6) 0.0155(6) 0.0172(6) 0.0037(5) 0.0032(5) 0.0013(5)
    C7 0.0167(6) 0.0148(6) 0.0225(6) 0.0054(5) 0.0011(5) -0.0004(5)
    C8 0.0142(5) 0.0130(5) 0.0161(6) 0.0028(4) 0.0026(4) 0.0002(4)
    C9 0.0143(5) 0.0122(5) 0.0165(6) 0.0029(4) 0.0027(4) -0.0005(4)
    C10 0.0153(6) 0.0114(5) 0.0167(6) 0.0025(4) 0.0036(4) 0.0000(4)
    C11 0.0181(6) 0.0109(5) 0.0186(6) 0.0038(4) 0.0043(5) 0.0014(4)
    C12 0.0219(6) 0.0217(6) 0.0176(6) 0.0091(5) 0.0034(5) 0.0042(5)
    C13 0.0197(6) 0.0241(7) 0.0286(7) 0.0090(5) 0.0048(5) 0.0060(5)
_geom_special_details
;
All esds (except the esd in the dihedral angle between two l.s. planes) are
estimated using the full covariance matrix. The cell esds are taken into
account individually in the estimation of esds in distances, angles and
torsion angles; correlations between esds in cell parameters are only used
when they are defined by crystal symmetry. An approximate (isotropic)
treatment of cell esds is used for estimating esds involving l.s. planes.
;
loop_
    _geom_bond_atom_site_label_1
    _geom_bond_atom_site_label_2
    _geom_bond_site_symmetry_2
    _geom_bond_distance
    _geom_bond_publ_flag
    S1 C10 . 1.6649(13) ?
    O1 C11 . 1.2173(16) ?
    O2 C11 . 1.3260(15) ?
    O2 C12 . 1.4578(15) ?
    N1 C9 . 1.3184(16) ?
    N1 C8 . 1.3701(15) ?
    N2 C9 . 1.3364(16) ?
    N2 N3 . 1.3704(14) ?
    N2 H2N . 0.865(19) ?
    N3 C8 . 1.3261(16) ?
    N4 C10 . 1.3414(16) ?
    N4 C9 . 1.3839(15) ?
    N4 H4N . 0.830(19) ?
    N5 C11 . 1.3840(16) ?
    N5 C10 . 1.3853(16) ?
    N5 H5N . 0.856(18) ?
    C1 C2 . 1.5088(17) ?
    C1 H1A . 0.9800 ?
    C1 H1B . 0.9800 ?
    C1 H1C . 0.9800 ?
    C2 C7 . 1.3915(19) ?
    C2 C3 . 1.3988(18) ?
    C3 C4 . 1.3889(17) ?
    C3 H3 . 0.9500 ?
    C4 C5 . 1.3943(17) ?
    C4 H4 . 0.9500 ?
    C5 C6 . 1.3984(17) ?
    C5 C8 . 1.4691(17) ?
    C6 C7 . 1.3903(17) ?
    C6 H6 . 0.9500 ?
    C7 H7 . 0.9500 ?
    C12 C13 . 1.5067(18) ?
    C12 H12A . 0.9900 ?
    C12 H12B . 0.9900 ?
    C13 H13A . 0.9800 ?
    C13 H13B . 0.9800 ?
    C13 H13C . 0.9800 ?
loop_
    _geom_angle_atom_site_label_1
    _geom_angle_atom_site_label_2
    _geom_angle_atom_site_label_3
    _geom_angle_site_symmetry_1
    _geom_angle_site_symmetry_3
    _geom_angle
    _geom_angle_publ_flag
    C11 O2 C12 . . 114.69(10) ?
    C9 N1 C8 . . 102.36(10) ?
    C9 N2 N3 . . 109.09(10) ?
    C9 N2 H2N . . 130.3(12) ?
    N3 N2 H2N . . 119.7(12) ?
    C8 N3 N2 . . 102.49(10) ?
    C10 N4 C9 . . 129.41(11) ?
    C10 N4 H4N . . 116.0(12) ?
    C9 N4 H4N . . 114.5(12) ?
    C11 N5 C10 . . 126.49(11) ?
    C11 N5 H5N . . 117.7(12) ?
    C10 N5 H5N . . 115.0(12) ?
    C2 C1 H1A . . 109.5 ?
    C2 C1 H1B . . 109.5 ?
    H1A C1 H1B . . 109.5 ?
    C2 C1 H1C . . 109.5 ?
    H1A C1 H1C . . 109.5 ?
    H1B C1 H1C . . 109.5 ?
    C7 C2 C3 . . 118.02(11) ?
    C7 C2 C1 . . 121.23(12) ?
    C3 C2 C1 . . 120.75(12) ?
    C4 C3 C2 . . 121.03(12) ?
    C4 C3 H3 . . 119.5 ?
    C2 C3 H3 . . 119.5 ?
    C3 C4 C5 . . 120.49(12) ?
    C3 C4 H4 . . 119.8 ?
    C5 C4 H4 . . 119.8 ?
    C4 C5 C6 . . 118.90(11) ?
    C4 C5 C8 . . 119.80(11) ?
    C6 C5 C8 . . 121.30(11) ?
    C7 C6 C5 . . 120.07(12) ?
    C7 C6 H6 . . 120.0 ?
    C5 C6 H6 . . 120.0 ?
    C6 C7 C2 . . 121.48(12) ?
    C6 C7 H7 . . 119.3 ?
    C2 C7 H7 . . 119.3 ?
    N3 C8 N1 . . 114.56(11) ?
    N3 C8 C5 . . 123.37(11) ?
    N1 C8 C5 . . 122.06(11) ?
    N1 C9 N2 . . 111.46(11) ?
    N1 C9 N4 . . 120.65(11) ?
    N2 C9 N4 . . 127.77(11) ?
    N4 C10 N5 . . 114.73(11) ?
    N4 C10 S1 . . 125.77(9) ?
    N5 C10 S1 . . 119.49(9) ?
    O1 C11 O2 . . 125.35(12) ?
    O1 C11 N5 . . 125.32(12) ?
    O2 C11 N5 . . 109.33(11) ?
    O2 C12 C13 . . 106.66(11) ?
    O2 C12 H12A . . 110.4 ?
    C13 C12 H12A . . 110.4 ?
    O2 C12 H12B . . 110.4 ?
    C13 C12 H12B . . 110.4 ?
    H12A C12 H12B . . 108.6 ?
    C12 C13 H13A . . 109.5 ?
    C12 C13 H13B . . 109.5 ?
    H13A C13 H13B . . 109.5 ?
    C12 C13 H13C . . 109.5 ?
    H13A C13 H13C . . 109.5 ?
    H13B C13 H13C . . 109.5 ?
loop_
    _geom_torsion_atom_site_label_1
    _geom_torsion_atom_site_label_2
    _geom_torsion_atom_site_label_3
    _geom_torsion_atom_site_label_4
    _geom_torsion_site_symmetry_1
    _geom_torsion_site_symmetry_2
    _geom_torsion_site_symmetry_3
    _geom_torsion_site_symmetry_4
    _geom_torsion
    _geom_torsion_publ_flag
    C9 N2 N3 C8 . . . . 1.76(13) ?
    C7 C2 C3 C4 . . . . -0.71(19) ?
    C1 C2 C3 C4 . . . . 179.27(12) ?
    C2 C3 C4 C5 . . . . 0.84(19) ?
    C3 C4 C5 C6 . . . . -0.36(19) ?
    C3 C4 C5 C8 . . . . 179.52(11) ?
    C4 C5 C6 C7 . . . . -0.23(19) ?
    C8 C5 C6 C7 . . . . 179.89(11) ?
    C5 C6 C7 C2 . . . . 0.36(19) ?
    C3 C2 C7 C6 . . . . 0.11(19) ?
    C1 C2 C7 C6 . . . . -179.87(12) ?
    N2 N3 C8 N1 . . . . -1.24(14) ?
    N2 N3 C8 C5 . . . . 179.33(11) ?
    C9 N1 C8 N3 . . . . 0.24(14) ?
    C9 N1 C8 C5 . . . . 179.68(11) ?
    C4 C5 C8 N3 . . . . 172.75(12) ?
    C6 C5 C8 N3 . . . . -7.38(19) ?
    C4 C5 C8 N1 . . . . -6.63(18) ?
    C6 C5 C8 N1 . . . . 173.24(11) ?
    C8 N1 C9 N2 . . . . 0.94(14) ?
    C8 N1 C9 N4 . . . . -175.31(11) ?
    N3 N2 C9 N1 . . . . -1.78(15) ?
    N3 N2 C9 N4 . . . . 174.14(12) ?
    C10 N4 C9 N1 . . . . -171.44(12) ?
    C10 N4 C9 N2 . . . . 13.0(2) ?
    C9 N4 C10 N5 . . . . -173.84(12) ?
    C9 N4 C10 S1 . . . . 6.13(19) ?
    C11 N5 C10 N4 . . . . 7.69(18) ?
    C11 N5 C10 S1 . . . . -172.28(10) ?
    C12 O2 C11 O1 . . . . 5.70(18) ?
    C12 O2 C11 N5 . . . . -174.54(10) ?
    C10 N5 C11 O1 . . . . -12.6(2) ?
    C10 N5 C11 O2 . . . . 167.62(11) ?
    C11 O2 C12 C13 . . . . -174.72(11) ?
loop_
    _geom_hbond_atom_site_label_D
    _geom_hbond_atom_site_label_H
    _geom_hbond_atom_site_label_A
    _geom_hbond_site_symmetry_A
    _geom_hbond_distance_DH
    _geom_hbond_distance_HA
    _geom_hbond_distance_DA
    _geom_hbond_angle_DHA
    N2 H2N N3 2_656 0.865(19) 2.316(19) 2.9719(15) 132.8(16)
    N2 H2N S1 . 0.865(19) 2.660(19) 3.1116(11) 113.8(15)
    N4 H4N O1 . 0.830(19) 1.929(18) 2.6274(14) 141.2(17)
    N5 H5N S1 2_566 0.856(18) 2.576(19) 3.4119(11) 165.7(16)
data_global
_journal_date_recd_electronic     2010-01-25
_journal_date_accepted     2010-02-03
_journal_name_full     'Acta Crystallographica, Section E'
_journal_year     2010
_journal_volume     66
_journal_issue      3
_journal_page_first     o549
_journal_page_last     o550
_journal_paper_category     QO
_journal_coeditor_code     KP2249
_publ_contact_author_name     'Anton V. Dolzhenko'
_publ_contact_author_address
;
Department of Pharmacy
Faculty of Science
National University of Singapore
18 Science Drive 4
Singapore 117543
Singapore
;
_publ_contact_author_email     phada@nus.edu.sg
_publ_contact_author_fax     '(65) 67791554'
_publ_contact_author_phone     '(65) 65162657'
_publ_section_title
;
<i>N</i>-Carbethoxy-<i>N</i>'-[3-(4-methylphenyl)-1<i>H</i>-1,2,4-
triazol-5-yl]thiourea
;
loop_
    _publ_author_name
    _publ_author_address
    'Dolzhenko, Anton V.'
;
Department of Pharmacy
Faculty of Science
National University of Singapore
18 Science Drive 4
Singapore 117543
Singapore
;
    'Tan, Geok Kheng'
;
Department of Chemistry
Faculty of Science
National University of Singapore
3 Science Drive 3
Singapore 117543
Singapore
;
    'Koh, Lip Lin'
;
Department of Chemistry
Faculty of Science
National University of Singapore
3 Science Drive 3
Singapore 117543
Singapore
;
    'Dolzhenko, Anna V.'
;
Department of Pharmacy
Faculty of Science
National University of Singapore
18 Science Drive 4
Singapore 117543
Singapore
;
    'Chui, Wai Keung'
;
Department of Pharmacy
Faculty of Science
National University of Singapore
18 Science Drive 4
Singapore 117543
Singapore
;
