# Supplementary material for: N-Carbethoxy-N′-[3-(4-methylphenyl)-1H-1,2,4-triazol-5-yl]thiourea
Source: Acta Crystallogr Sect E Struct Rep Online. 2010 Feb 6;66(Pt 3):o549–50. doi: 10.1107/S1600536810004289 (PMC2983713; doi:10.1107/S1600536810004289)
Supplement: Supplementary file 2 [file e-66-0o549-Isup2.hkl]

# 
# h,k,l, Fc-squared, Fo-squared, sigma(Fo-squared) and status flag 
# 
data_I
_shelx_title ' A004 in P-1' 
_shelx_refln_list_code          4 
_shelx_F_calc_maximum      169.78 
_exptl_crystal_F_000       320.00 
_reflns_d_resolution_high  0.7697 
 
loop_ 
 _symmetry_equiv_pos_as_xyz 
 'x, y, z' 
 '-x, -y, -z' 
 
_cell_length_a     6.8430 
_cell_length_b     8.7789 
_cell_length_c    12.2563 
_cell_angle_alpha  90.780 
_cell_angle_beta   99.425 
_cell_angle_gamma 101.279 
 
_shelx_F_squared_multiplier     1.000 
 
loop_ 
 _refln_index_h 
 _refln_index_k 
 _refln_index_l 
 _refln_F_squared_calc 
 _refln_F_squared_meas 
 _refln_F_squared_sigma 
 _refln_observed_status 
   1   0   0     1351.24     1414.92     22.08 o 
   2   0   0      328.87      354.55      5.60 o 
   3   0   0      134.95      127.91      2.17 o 
   4   0   0      155.78      165.08      2.81 o 
   5   0   0       88.41      101.22      1.88 o 
   6   0   0        7.65        8.88      0.58 o 
   7   0   0      313.19      302.79      7.62 o 
   8   0   0       97.74       99.23      3.28 o 
  -8   1   0       63.96       67.65      2.59 o 
  -7   1   0       55.35       54.38      2.12 o 
  -6   1   0      582.53      584.13     10.98 o 
  -5   1   0        7.91        7.64      0.49 o 
  -4   1   0       37.89       31.70      0.90 o 
  -3   1   0       12.45       18.15      0.68 o 
  -2   1   0     1173.34     1320.55     23.69 o 
  -1   1   0       21.03       19.67      0.34 o 
   0   1   0       69.94       74.12      1.29 o 
   1   1   0      918.35      889.00     16.14 o 
   2   1   0      229.58      215.79      3.48 o 
   3   1   0     1036.41     1069.90     16.66 o 
   4   1   0        3.05        4.75      0.55 o 
   5   1   0      254.52      264.35      4.43 o 
   6   1   0       18.13       20.44      1.50 o 
   7   1   0      138.21      136.51      4.00 o 
   8   1   0       25.19       28.53      1.59 o 
  -8   2   0       47.11       44.25      1.48 o 
  -7   2   0      213.09      207.43      4.27 o 
  -6   2   0        3.61        2.96      0.43 o 
  -5   2   0       25.64       21.07      1.19 o 
  -4   2   0      323.00      376.16      7.09 o 
  -3   2   0        8.67       21.32      0.68 o 
  -2   2   0       33.57       40.55      0.79 o 
  -1   2   0      846.82      947.20     16.08 o 
   0   2   0     2727.98     3161.36     49.00 o 
   1   2   0    28824.64    22933.66    730.04 o 
   2   2   0        4.58        4.65      0.58 o 
   3   2   0      227.93      236.23      3.89 o 
   4   2   0      191.92      176.77      3.04 o 
   5   2   0       23.00       24.21      1.14 o 
   6   2   0        0.22        0.37      0.43 o 
   7   2   0        2.87        3.72      0.72 o 
   8   2   0      304.52      336.86     17.06 o 
  -8   3   0       36.71       42.53      1.90 o 
  -7   3   0      171.71      169.31      3.73 o 
  -6   3   0      303.38      291.13      5.80 o 
  -5   3   0     1346.26     1388.82     25.19 o 
  -4   3   0        0.05        0.32      0.20 o 
  -3   3   0      288.43      353.55      5.69 o 
  -2   3   0      178.31      186.88      3.10 o 
  -1   3   0        8.37       11.97      0.44 o 
   0   3   0       11.61       19.22      0.47 o 
   1   3   0      512.74      534.62      8.42 o 
   2   3   0      941.88      959.96     17.37 o 
   3   3   0      178.82      170.03      3.43 o 
   4   3   0      199.86      201.01      4.05 o 
   5   3   0       28.46       25.96      0.94 o 
   6   3   0       58.01       58.38      2.15 o 
   7   3   0       17.17       18.63      1.28 o 
  -8   4   0       38.68       45.06      1.67 o 
  -7   4   0      114.03      104.19      4.23 o 
  -6   4   0      543.50      548.39     10.40 o 
  -5   4   0      600.94      578.73     10.84 o 
  -4   4   0       55.91       58.76      1.38 o 
  -3   4   0      196.70      242.71      4.04 o 
  -2   4   0      212.18      211.42      4.06 o 
  -1   4   0       29.13       51.38      1.49 o 
   0   4   0      520.81      534.58      9.71 o 
   1   4   0      353.94      410.47      9.14 o 
   2   4   0     1521.20     1666.33     36.74 o 
   3   4   0        3.63        3.24      0.54 o 
   4   4   0      111.71      109.42      2.49 o 
   5   4   0      102.22       98.39      2.36 o 
   6   4   0        8.37        8.19      0.89 o 
   7   4   0        2.91        5.19      0.84 o 
  -8   5   0      147.74      164.51      4.61 o 
  -7   5   0       52.84       55.76      2.08 o 
  -6   5   0      313.47      291.14      5.86 o 
  -5   5   0      587.86      546.54     10.31 o 
  -4   5   0      712.87      760.20     12.08 o 
  -3   5   0        0.88        0.42      0.17 o 
  -2   5   0      112.76      136.30      3.43 o 
  -1   5   0      998.52     1204.22     21.56 o 
   0   5   0      176.92      189.52      3.21 o 
   1   5   0      289.93      314.94      5.17 o 
   2   5   0      333.44      341.23      6.54 o 
   3   5   0      218.46      210.93      4.30 o 
   4   5   0       69.42       63.24      1.70 o 
   5   5   0       17.45       18.58      0.88 o 
   6   5   0       80.50       72.43      2.60 o 
  -8   6   0       63.46       66.94      2.78 o 
  -7   6   0       75.14       75.30      2.57 o 
  -6   6   0       72.04       64.95      3.66 o 
  -5   6   0      545.15      549.07     12.66 o 
  -4   6   0      388.44      401.65      7.63 o 
  -3   6   0      286.00      303.17      5.86 o 
  -2   6   0       32.89       29.31      0.96 o 
  -1   6   0      414.76      434.67      8.13 o 
   0   6   0        2.87        2.53      0.26 o 
   1   6   0      161.89      165.97      2.96 o 
   2   6   0        3.39        5.13      0.73 o 
   3   6   0       52.47       52.44      3.23 o 
   4   6   0       93.70       89.37      2.25 o 
   5   6   0       35.16       33.71      1.25 o 
   6   6   0       32.64       33.76      1.71 o 
  -7   7   0       42.15       46.16      1.96 o 
  -6   7   0        4.49        5.68      0.75 o 
  -5   7   0      261.96      246.62      6.26 o 
  -4   7   0      230.92      206.16      4.26 o 
  -3   7   0       22.71       21.47      0.89 o 
  -2   7   0       26.57       26.41      0.98 o 
  -1   7   0       29.14       31.78      1.19 o 
   0   7   0      406.47      444.57      8.39 o 
   1   7   0       12.71       11.33      0.86 o 
   2   7   0      484.43      492.91     10.12 o 
   3   7   0       45.48       44.96      1.44 o 
   4   7   0        0.09        0.53      0.51 o 
   5   7   0       10.05        9.37      0.84 o 
  -7   8   0       12.82       14.99      1.21 o 
  -6   8   0      134.88      140.71      7.80 o 
  -5   8   0        6.90        6.28      0.77 o 
  -4   8   0      174.14      175.94      3.81 o 
  -3   8   0       12.41       11.68      0.96 o 
  -2   8   0       39.20       36.08      1.30 o 
  -1   8   0        1.86        1.90      0.41 o 
   0   8   0      314.63      331.80      6.50 o 
   1   8   0       32.06       35.19      2.04 o 
   2   8   0       64.65       62.04      2.23 o 
   3   8   0       64.06       61.09      2.24 o 
  -6   9   0        3.93        3.61      1.11 o 
  -5   9   0        0.95        1.70      0.57 o 
  -4   9   0       56.65       53.89      1.90 o 
  -3   9   0        2.04        1.32      0.42 o 
  -2   9   0       26.16       28.47      1.14 o 
  -1   9   0       36.42       38.94      1.35 o 
   0   9   0      110.35      106.62      3.28 o 
   1   9   0       13.93       17.83      2.03 o 
   2   9   0        4.28        4.57      0.76 o 
   3   9   0      203.15      203.00     12.25 o 
  -5  10   0       79.37       81.43      2.87 o 
  -4  10   0        1.21        1.92      0.53 o 
  -3  10   0       41.45       43.03      1.50 o 
  -2  10   0        0.11        0.55      0.41 o 
  -1  10   0       66.51       64.73      2.42 o 
   0  10   0        5.04        6.44      0.90 o 
   1  10   0      127.39      129.96      3.98 o 
   2  10   0       11.62       13.15      1.44 o 
  -3  11   0        2.68        4.76      0.64 o 
  -2  11   0       17.64       18.10      1.28 o 
  -1  11   0        9.06       12.69      1.16 o 
   0  11   0       16.11       22.36      2.25 o 
   0 -11   1      229.37      239.14      7.63 o 
   1 -11   1        6.33        7.42      0.95 o 
   2 -11   1        7.12       10.45      1.05 o 
   3 -11   1       38.45       35.49      1.39 o 
  -2 -10   1       11.50       14.20      1.20 o 
  -1 -10   1        1.73        2.86      0.74 o 
   0 -10   1        9.08       10.25      1.25 o 
   1 -10   1        7.99        9.63      0.96 o 
   2 -10   1      211.68      215.22      4.77 o 
   3 -10   1       71.49       74.38      2.90 o 
   4 -10   1       59.65       61.00      4.14 o 
   5 -10   1        0.15        0.10      0.53 o 
  -3  -9   1        8.84       11.13      1.07 o 
  -2  -9   1        3.24        4.85      1.15 o 
  -1  -9   1       16.28       18.42      1.22 o 
   0  -9   1      114.51      113.05      3.42 o 
   1  -9   1      306.41      312.18      6.25 o 
   2  -9   1       14.56       14.27      1.09 o 
   3  -9   1       26.42       27.39      1.11 o 
   4  -9   1       13.67       12.43      0.99 o 
   5  -9   1      289.13      285.32      7.27 o 
   6  -9   1       46.26       48.40      2.07 o 
  -4  -8   1       15.38       16.56      1.15 o 
  -3  -8   1       13.27       14.03      1.06 o 
  -2  -8   1       93.39       91.63      3.17 o 
  -1  -8   1       86.01       87.96      2.83 o 
   0  -8   1      257.83      280.95      5.60 o 
   1  -8   1       22.43       21.89      0.96 o 
   2  -8   1        1.60        3.21      0.44 o 
   3  -8   1      199.47      197.97      4.16 o 
   4  -8   1        0.06       -0.01      0.87 o 
   5  -8   1       10.84       12.48      0.98 o 
   6  -8   1        4.91        4.13      0.71 o 
   7  -8   1       15.69       18.05      1.97 o 
  -5  -7   1        1.99        2.29      0.49 o 
  -4  -7   1       89.63       80.74      2.67 o 
  -3  -7   1      177.92      163.78      3.61 o 
  -2  -7   1      269.63      273.72      5.52 o 
  -1  -7   1       88.73       89.27      2.14 o 
   0  -7   1       10.17       20.92      0.69 o 
   1  -7   1      287.77      313.04      6.07 o 
   2  -7   1      109.73      102.65      2.37 o 
   3  -7   1        0.46        0.76      0.31 o 
   4  -7   1      109.33      116.63      2.64 o 
   5  -7   1       22.89       18.55      1.09 o 
   6  -7   1      146.97      136.61      3.93 o 
   7  -7   1       12.15       13.56      1.14 o 
  -6  -6   1       63.50       63.71      2.48 o 
  -5  -6   1        0.21        0.92      0.38 o 
  -4  -6   1      185.83      187.68      4.04 o 
  -3  -6   1       38.53       36.38      1.20 o 
  -2  -6   1       23.34       23.10      2.21 o 
  -1  -6   1      232.97      258.89      5.02 o 
   0  -6   1      281.97      344.12      5.66 o 
   1  -6   1     1721.97     1964.85     30.53 o 
   2  -6   1       97.07      103.15      1.94 o 
   3  -6   1      135.84      129.11      2.37 o 
   4  -6   1       53.10       55.77      1.26 o 
   5  -6   1       71.63       64.36      1.93 o 
   6  -6   1       15.68       12.81      0.96 o 
   7  -6   1       16.81       13.98      1.11 o 
   8  -6   1        5.41        6.95      0.88 o 
  -7  -5   1       45.62       44.16      2.07 o 
  -6  -5   1       17.80       17.00      1.21 o 
  -5  -5   1       35.85       31.56      1.23 o 
  -4  -5   1       43.35       46.26      1.56 o 
  -3  -5   1       89.15       93.02      2.75 o 
  -2  -5   1      279.09      292.71      5.68 o 
  -1  -5   1      974.48     1042.64     16.35 o 
   0  -5   1      383.39      454.17      7.28 o 
   1  -5   1      121.78       96.12      1.78 o 
   2  -5   1      711.62      792.15     16.65 o 
   3  -5   1        1.62        1.00      0.22 o 
   4  -5   1      111.67      109.47      2.06 o 
   5  -5   1      136.36      133.63      2.96 o 
   6  -5   1      116.20      103.56      2.54 o 
   7  -5   1       25.48       25.65      1.10 o 
   8  -5   1        8.93       10.43      0.81 o 
  -7  -4   1       16.07       19.21      2.28 o 
  -6  -4   1      304.01      284.19      7.25 o 
  -5  -4   1       76.92       75.50      1.94 o 
  -4  -4   1        2.95        5.56      0.47 o 
  -3  -4   1       76.84       69.28      1.70 o 
  -2  -4   1      179.04      180.93      3.62 o 
  -1  -4   1      196.01      245.99      4.71 o 
   0  -4   1      335.84      370.68      5.94 o 
   1  -4   1      428.40      504.84      8.00 o 
   2  -4   1     4193.33     4992.26     76.98 o 
   3  -4   1       10.58       12.64      0.61 o 
   4  -4   1      280.87      253.21      4.97 o 
   5  -4   1        5.97        6.22      0.49 o 
   6  -4   1        0.77        0.79      0.37 o 
   7  -4   1      118.54      105.89      3.16 o 
   8  -4   1       10.22       10.83      0.80 o 
  -7  -3   1        3.55        4.41      0.79 o 
  -6  -3   1       25.13       22.05      1.25 o 
  -5  -3   1       75.80       70.78      1.80 o 
  -4  -3   1       79.80       77.30      1.83 o 
  -3  -3   1       52.97       53.88      1.35 o 
  -2  -3   1       99.14      119.57      3.02 o 
  -1  -3   1       29.31       25.56      0.73 o 
   0  -3   1      706.26      803.09     12.53 o 
   1  -3   1      466.55      505.17      7.94 o 
   2  -3   1     1432.08     1550.44     24.03 o 
   3  -3   1      989.55     1033.86     18.70 o 
   4  -3   1        8.51        5.45      0.46 o 
   5  -3   1      422.40      405.84      7.74 o 
   6  -3   1        6.75        7.47      0.58 o 
   7  -3   1      121.98      116.25      2.78 o 
   8  -3   1        5.55        6.04      0.56 o 
  -8  -2   1       20.36       18.16      1.36 o 
  -7  -2   1       28.06       28.00      1.50 o 
  -6  -2   1       47.46       44.57      1.78 o 
  -5  -2   1      849.66      860.83     15.80 o 
  -4  -2   1       17.06       17.56      0.68 o 
  -3  -2   1       14.47       10.43      0.47 o 
  -2  -2   1      314.45      335.49      6.23 o 
  -1  -2   1      237.78      272.19      5.04 o 
   0  -2   1     1593.47     1948.22     30.11 o 
   1  -2   1       19.60       25.04      0.63 o 
   2  -2   1       30.88       24.95      0.67 o 
   3  -2   1     3211.13     3547.98     63.32 o 
   4  -2   1       10.77       12.20      0.56 o 
   5  -2   1       77.25       62.16      1.88 o 
   6  -2   1        9.60        7.71      0.67 o 
   7  -2   1      207.80      203.19      4.35 o 
   8  -2   1      120.97      114.63      3.69 o 
  -8  -1   1        3.39        5.07      0.85 o 
  -7  -1   1      376.77      370.39      9.15 o 
  -6  -1   1       90.94       91.60      2.81 o 
  -5  -1   1       49.73       45.83      1.03 o 
  -4  -1   1       46.63       46.56      0.98 o 
  -3  -1   1      293.21      296.20      4.77 o 
  -2  -1   1        0.70        1.78      0.23 o 
  -1  -1   1      281.46      283.99      6.37 o 
   0  -1   1     1346.21     1527.04     27.14 o 
   1  -1   1      163.95      166.40      3.75 o 
   2  -1   1      177.24      179.47      4.09 o 
   3  -1   1      875.22      901.94     16.34 o 
   4  -1   1      537.31      529.32      9.80 o 
   5  -1   1       79.89       74.01      1.78 o 
   6  -1   1      387.23      356.51      6.94 o 
   7  -1   1       40.36       41.32      1.36 o 
   8  -1   1       98.71      101.03      3.29 o 
  -8   0   1      241.70      248.13      6.61 o 
  -7   0   1      292.93      294.19      9.08 o 
  -6   0   1      179.06      172.45      3.62 o 
  -5   0   1       25.85       27.04      0.71 o 
  -4   0   1     1309.69     1314.72     20.48 o 
  -3   0   1        0.53        0.08      0.12 o 
  -2   0   1      549.36      597.77      9.36 o 
  -1   0   1     1095.34     1080.36     47.55 o 
   0   0   1     1541.01     1540.75     34.79 o 
   1   0   1      430.34      443.97      6.96 o 
   2   0   1       38.74       42.90      1.00 o 
   3   0   1       18.52       24.50      0.71 o 
   4   0   1      406.20      387.63      7.27 o 
   5   0   1        1.85        1.72      0.30 o 
   6   0   1        7.22        8.85      0.59 o 
   7   0   1        0.23       -0.21      0.43 o 
   8   0   1      217.69      219.71      6.58 o 
  -8   1   1        6.05        6.37      0.85 o 
  -7   1   1       39.77       37.78      1.56 o 
  -6   1   1      659.42      643.17     12.01 o 
  -5   1   1       94.14       88.49      2.02 o 
  -4   1   1      127.94      122.33      2.42 o 
  -3   1   1      171.18      158.88      4.38 o 
  -2   1   1     1229.89     1284.81     19.92 o 
  -1   1   1      127.34      119.86      2.99 o 
   0   1   1      793.47      883.48     13.86 o 
   1   1   1     2051.55     2161.91     39.03 o 
   2   1   1      244.46      241.59      3.89 o 
   3   1   1      307.09      285.63      4.63 o 
   4   1   1       99.22       94.95      2.00 o 
   5   1   1      418.44      399.95      7.62 o 
   6   1   1       31.24       28.69      1.01 o 
   7   1   1      118.89      113.52      3.48 o 
   8   1   1       60.51       61.31      2.45 o 
  -8   2   1       41.15       41.47      2.43 o 
  -7   2   1       86.93       82.11      2.12 o 
  -6   2   1      596.53      606.61     11.39 o 
  -5   2   1      672.75      618.17     19.32 o 
  -4   2   1        0.71        2.44      0.22 o 
  -3   2   1      709.32      735.04     11.52 o 
  -2   2   1        6.28        6.78      0.70 o 
  -1   2   1     1070.29     1224.49     21.73 o 
   0   2   1      164.44      178.88      3.40 o 
   1   2   1     8719.14     8604.14    153.71 o 
   2   2   1      209.47      214.61      3.51 o 
   3   2   1        0.04        0.36      0.15 o 
   4   2   1      122.54      125.61      2.26 o 
   5   2   1        1.73        1.66      0.41 o 
   6   2   1        0.45        0.94      0.47 o 
   7   2   1       12.96       14.56      1.13 o 
   8   2   1       42.20       45.30      2.34 o 
  -8   3   1       17.82       19.95      0.98 o 
  -7   3   1       87.34       85.01      2.18 o 
  -6   3   1       12.01       11.21      0.66 o 
  -5   3   1      670.82      681.11     14.54 o 
  -4   3   1      132.95      115.46      2.09 o 
  -3   3   1        7.09        2.36      0.20 o 
  -2   3   1      670.28      756.37     11.88 o 
  -1   3   1      814.58      952.00     17.03 o 
   0   3   1       34.61       38.02      0.96 o 
   1   3   1      101.32      119.18      2.05 o 
   2   3   1      994.15      978.03     15.29 o 
   3   3   1      203.28      207.11      3.50 o 
   4   3   1      224.32      196.37      3.39 o 
   5   3   1        2.08        1.91      0.36 o 
   6   3   1      444.44      427.52     10.34 o 
   7   3   1        0.05        0.06      0.51 o 
  -8   4   1       12.22       12.28      0.82 o 
  -7   4   1        2.16        3.28      0.60 o 
  -6   4   1       63.40       61.38      1.80 o 
  -5   4   1      189.55      189.23      3.91 o 
  -4   4   1      963.18     1012.71     15.91 o 
  -3   4   1       19.60       22.05      1.15 o 
  -2   4   1      107.20       95.20      2.02 o 
  -1   4   1        0.42       -0.09      0.17 o 
   0   4   1      372.65      417.10      8.02 o 
   1   4   1      812.20      928.23     14.53 o 
   2   4   1     3464.06     3671.98     65.49 o 
   3   4   1      182.05      177.02      3.07 o 
   4   4   1      111.28      103.67      2.38 o 
   5   4   1      140.00      127.52      2.89 o 
   6   4   1       38.15       33.03      1.60 o 
   7   4   1        2.27        3.77      0.80 o 
  -8   5   1      112.28      120.87      3.65 o 
  -7   5   1        5.88        4.06      0.51 o 
  -6   5   1      193.40      183.26      3.92 o 
  -5   5   1       88.21       94.18      2.23 o 
  -4   5   1      535.12      558.12      8.97 o 
  -3   5   1      464.37      433.30      8.08 o 
  -2   5   1      118.86      142.88      2.94 o 
  -1   5   1      589.80      621.81     11.33 o 
   0   5   1        0.01        1.00      0.24 o 
   1   5   1        5.70        7.31      0.85 o 
   2   5   1      209.64      193.66      3.34 o 
   3   5   1      273.79      261.41      5.20 o 
   4   5   1       21.51       20.48      0.87 o 
   5   5   1       86.46       76.94      2.03 o 
   6   5   1        6.54        6.91      0.89 o 
  -8   6   1       11.60       12.87      1.12 o 
  -7   6   1       44.10       44.87      2.25 o 
  -6   6   1        1.27        0.27      0.44 o 
  -5   6   1      346.40      332.14      7.99 o 
  -4   6   1       33.89       33.76      1.11 o 
  -3   6   1      703.13      768.83     14.05 o 
  -2   6   1       70.73       78.10      2.28 o 
  -1   6   1       14.15       15.30      1.01 o 
   0   6   1       16.78       27.41      0.91 o 
   1   6   1       51.99       54.06      1.58 o 
   2   6   1      181.62      194.43      4.01 o 
   3   6   1      623.06      601.61     25.37 o 
   4   6   1        6.70        7.53      0.62 o 
   5   6   1      142.58      137.56      3.21 o 
   6   6   1       69.78       64.83      2.52 o 
  -7   7   1      137.18      148.67      4.30 o 
  -6   7   1       33.65       29.32      1.45 o 
  -5   7   1      157.24      151.98      4.18 o 
  -4   7   1      258.68      264.93      5.32 o 
  -3   7   1      235.65      252.67      5.07 o 
  -2   7   1      664.22      685.20     12.66 o 
  -1   7   1       46.23       48.29      2.38 o 
   0   7   1      682.85      731.91     13.45 o 
   1   7   1      188.97      205.16      4.20 o 
   2   7   1        5.68        6.48      0.57 o 
   3   7   1      300.53      284.57      5.78 o 
   4   7   1       83.70       75.23      2.07 o 
   5   7   1        1.80        2.68      0.63 o 
  -7   8   1       73.79       79.77      2.83 o 
  -6   8   1       85.71       89.72      2.97 o 
  -5   8   1        3.21        1.83      0.53 o 
  -4   8   1      584.25      579.46     10.94 o 
  -3   8   1       66.07       67.78      2.25 o 
  -2   8   1      322.85      347.76      6.82 o 
  -1   8   1      257.31      259.09      5.25 o 
   0   8   1       49.23       50.93      1.51 o 
   1   8   1        9.14       12.22      0.96 o 
   2   8   1        3.48        5.44      1.08 o 
   3   8   1        8.97        9.58      0.95 o 
   4   8   1       61.02       59.77      2.28 o 
  -6   9   1       47.02       49.09      2.07 o 
  -5   9   1        2.14        1.67      0.56 o 
  -4   9   1       77.68       80.04      2.17 o 
  -3   9   1       48.63       48.82      1.57 o 
  -2   9   1       47.70       46.68      2.06 o 
  -1   9   1      287.64      302.88      6.10 o 
   0   9   1        0.63        0.79      0.60 o 
   1   9   1      451.67      452.66     10.81 o 
   2   9   1      152.84      143.72      4.20 o 
   3   9   1        0.03        1.66      1.03 o 
  -5  10   1      119.64      124.12      4.38 o 
  -4  10   1        7.86        8.73      1.00 o 
  -3  10   1      213.53      215.24      4.68 o 
  -2  10   1        0.43        0.96      0.45 o 
  -1  10   1      103.27      106.33      3.37 o 
   0  10   1      269.10      265.55      6.90 o 
   1  10   1      105.69      105.21      3.44 o 
   2  10   1        0.06        0.15      0.56 o 
  -3  11   1       25.72       27.40      1.23 o 
  -2  11   1       16.96       20.94      1.39 o 
  -1  11   1        0.08        0.10      0.59 o 
   0  11   1       36.87       43.30      2.05 o 
   0 -11   2      112.51      119.23      3.82 o 
   1 -11   2      123.15      126.69      3.92 o 
   2 -11   2       17.76       18.47      1.27 o 
   3 -11   2        2.36        2.19      0.52 o 
  -2 -10   2      271.18      258.56      6.82 o 
  -1 -10   2       71.28       69.19      2.59 o 
   0 -10   2        1.88        3.12      0.86 o 
   1 -10   2       87.47       84.82      2.85 o 
   2 -10   2       13.17       17.37      0.91 o 
   3 -10   2       12.74       15.56      0.88 o 
   4 -10   2       96.51       98.50      3.16 o 
   5 -10   2       29.72       31.86      1.64 o 
  -3  -9   2       17.09       21.63      1.34 o 
  -2  -9   2        5.92        7.01      0.85 o 
  -1  -9   2       16.79       17.81      1.20 o 
   0  -9   2       24.12       25.66      1.39 o 
   1  -9   2      286.34      297.25      5.97 o 
   2  -9   2      113.40      114.10      2.72 o 
   3  -9   2        4.85        5.06      0.55 o 
   4  -9   2        0.71        0.32      0.34 o 
   5  -9   2      143.63      137.34      5.20 o 
   6  -9   2       76.95       76.29      2.73 o 
  -4  -8   2       56.05       57.27      1.80 o 
  -3  -8   2        0.06        0.31      0.39 o 
  -2  -8   2       11.04       10.47      1.33 o 
  -1  -8   2      169.15      165.71      4.48 o 
   0  -8   2       82.48       82.98      2.64 o 
   1  -8   2       14.17       15.85      1.06 o 
   2  -8   2      160.82      167.16      3.60 o 
   3  -8   2      231.72      223.96      4.61 o 
   4  -8   2        4.43        6.19      0.86 o 
   5  -8   2       61.65       54.22      2.04 o 
   6  -8   2       37.46       34.17      1.63 o 
   7  -8   2       60.20       71.09      2.76 o 
  -5  -7   2        0.47        0.93      0.41 o 
  -4  -7   2      122.58      110.34      2.72 o 
  -3  -7   2        4.08        4.72      0.55 o 
  -2  -7   2        2.66        3.71      0.60 o 
  -1  -7   2       42.06       40.88      1.24 o 
   0  -7   2        6.57        6.75      0.43 o 
   1  -7   2        8.03       10.33      0.71 o 
   2  -7   2      242.36      244.64      4.87 o 
   3  -7   2        8.58        9.14      0.71 o 
   4  -7   2       51.75       51.03      1.83 o 
   5  -7   2        2.00        0.73      0.43 o 
   6  -7   2      323.12      306.19      7.62 o 
   7  -7   2      194.86      195.83      5.33 o 
  -6  -6   2       68.08       65.70      1.95 o 
  -5  -6   2        5.14        5.97      0.59 o 
  -4  -6   2        2.22        3.01      0.46 o 
  -3  -6   2       18.59       21.00      0.90 o 
  -2  -6   2       49.80       56.45      1.54 o 
  -1  -6   2      139.62      149.03      2.66 o 
   0  -6   2      200.77      194.09      3.35 o 
   1  -6   2       11.02       11.99      0.51 o 
   2  -6   2       26.68       24.97      0.71 o 
   3  -6   2       27.16       30.60      0.94 o 
   4  -6   2      263.07      239.92      4.83 o 
   5  -6   2      112.43       87.25      2.16 o 
   6  -6   2        6.99        5.50      0.54 o 
   7  -6   2       44.73       42.87      1.82 o 
  -7  -5   2        0.37        1.11      0.71 o 
  -6  -5   2        2.08        2.99      0.49 o 
  -5  -5   2      147.40      143.51      3.26 o 
  -4  -5   2       26.95       28.07      1.04 o 
  -3  -5   2      213.44      206.58      4.22 o 
  -2  -5   2       41.13       35.85      1.08 o 
  -1  -5   2        2.50        4.56      0.38 o 
   0  -5   2       58.39       65.48      1.31 o 
   1  -5   2       66.34       88.63      1.68 o 
   2  -5   2       26.24       26.93      0.80 o 
   3  -5   2       50.63       49.79      1.35 o 
   4  -5   2       20.81       20.56      0.78 o 
   5  -5   2      411.64      404.98      7.81 o 
   6  -5   2        0.01        0.22      0.38 o 
   7  -5   2      211.39      202.48      4.67 o 
   8  -5   2       86.47       91.19      2.85 o 
  -7  -4   2      252.45      252.66      6.76 o 
  -6  -4   2       15.55       18.04      0.89 o 
  -5  -4   2      307.54      283.11      5.67 o 
  -4  -4   2       26.29       25.35      0.93 o 
  -3  -4   2        3.72        4.49      0.54 o 
  -2  -4   2       68.75       60.52      1.47 o 
  -1  -4   2       74.07       97.69      2.71 o 
   0  -4   2      690.12      819.37     12.84 o 
   1  -4   2      575.01      653.03     10.28 o 
   2  -4   2      885.10     1049.58     16.72 o 
   3  -4   2       46.27       35.91      0.82 o 
   4  -4   2       25.36       27.46      0.91 o 
   5  -4   2       18.24       22.35      1.28 o 
   6  -4   2      489.06      428.24      8.30 o 
   7  -4   2        1.40        1.57      0.44 o 
   8  -4   2       67.81       66.94      1.99 o 
  -7  -3   2      124.95      127.97      3.90 o 
  -6  -3   2      108.47      109.36      2.59 o 
  -5  -3   2        4.31        3.50      0.40 o 
  -4  -3   2      513.07      500.34      9.38 o 
  -3  -3   2      107.42      116.73      2.48 o 
  -1  -3   2       23.22       23.60      0.70 o 
   0  -3   2      172.94      192.64      3.16 o 
   1  -3   2     1581.61     1820.26     28.14 o 
   2  -3   2       54.72       73.73      1.36 o 
   3  -3   2      517.73      523.72      9.67 o 
   4  -3   2       22.12       19.51      0.82 o 
   5  -3   2        0.37        0.88      0.38 o 
   6  -3   2      601.85      586.53     11.08 o 
   7  -3   2       11.42       13.90      0.81 o 
   8  -3   2       19.43       20.26      1.23 o 
  -8  -2   2        4.31        5.32      0.90 o 
  -7  -2   2       57.11       54.08      2.12 o 
  -6  -2   2      181.31      171.40      4.64 o 
  -5  -2   2      154.88      163.97      3.43 o 
  -4  -2   2      387.12      361.21      6.85 o 
  -3  -2   2      215.94      202.78      3.95 o 
  -2  -2   2       80.33       91.92      2.35 o 
  -1  -2   2      206.52      220.66      4.14 o 
   0  -2   2      284.63      316.70      5.01 o 
   1  -2   2      616.26      708.63     12.75 o 
   2  -2   2      847.06      932.22     16.80 o 
   3  -2   2     1836.79     1994.70     44.27 o 
   4  -2   2        3.26        1.76      0.34 o 
   5  -2   2        0.04        0.37      0.26 o 
   6  -2   2      420.04      406.78      7.87 o 
   7  -2   2      287.34      274.02      5.62 o 
   8  -2   2       12.32       14.49      1.20 o 
  -8  -1   2      160.69      163.18      4.77 o 
  -7  -1   2       84.30       84.83      2.82 o 
  -6  -1   2      250.68      261.85     17.90 o 
  -5  -1   2      116.53      103.40      1.93 o 
  -4  -1   2      212.70      196.37      3.31 o 
  -3  -1   2      766.30      778.04     12.19 o 
  -2  -1   2      218.19      205.24      3.86 o 
  -1  -1   2     1433.51     1376.63     24.62 o 
   0  -1   2     4466.65     4508.59     84.12 o 
   1  -1   2      692.18      712.86     14.46 o 
   2  -1   2     1539.96     1530.87     27.40 o 
   3  -1   2      381.38      357.89      6.68 o 
   4  -1   2      827.53      858.69     15.67 o 
   5  -1   2       50.13       47.02      1.30 o 
   6  -1   2       29.08       28.12      1.03 o 
   7  -1   2      139.48      140.35      3.21 o 
   8  -1   2       41.72       44.41      1.93 o 
  -8   0   2       70.06       71.95      2.65 o 
  -7   0   2        2.89        4.10      0.69 o 
  -6   0   2       10.35        9.97      0.60 o 
  -5   0   2      244.40      232.87      3.93 o 
  -4   0   2     1176.88     1263.73     19.70 o 
  -3   0   2      132.38      111.17      1.93 o 
  -2   0   2     1630.32     1648.04     62.38 o 
  -1   0   2     1197.92     1159.87     28.89 o 
   0   0   2     1618.07     1571.62     34.78 o 
   1   0   2     2741.38     2844.61     43.95 o 
   2   0   2      122.46      122.42      2.40 o 
   3   0   2      116.86      131.05      3.31 o 
   4   0   2     1247.43     1221.09     22.07 o 
   5   0   2       49.05       51.10      1.37 o 
   6   0   2       49.79       47.22      1.40 o 
   7   0   2      224.61      229.87      6.07 o 
   8   0   2       17.90       16.43      1.28 o 
  -8   1   2       40.41       46.94      3.47 o 
  -7   1   2      216.04      209.93      4.42 o 
  -6   1   2      467.78      433.13     12.82 o 
  -5   1   2      275.52      274.37      5.17 o 
  -4   1   2       13.66        8.07      0.35 o 
  -3   1   2      648.68      747.37     11.71 o 
  -2   1   2      440.34      411.13      6.49 o 
  -1   1   2      820.42      768.01     51.09 o 
   0   1   2     1480.24     1379.83     47.88 o 
   1   1   2    14756.49    13964.57    832.64 o 
   2   1   2      527.18      482.91      7.63 o 
   3   1   2       55.91       62.58      2.28 o 
   4   1   2      518.33      491.90     11.55 o 
   5   1   2      246.12      238.12      5.06 o 
   6   1   2       53.76       54.23      1.53 o 
   7   1   2       19.60       22.13      2.02 o 
   8   1   2        7.58        8.30      1.18 o 
  -8   2   2      128.78      126.55     10.85 o 
  -7   2   2      222.33      216.99      4.55 o 
  -6   2   2       12.20       10.36      0.79 o 
  -5   2   2      287.37      280.46      5.47 o 
  -4   2   2      710.25      729.19     13.34 o 
  -3   2   2     2345.29     2620.75     46.74 o 
  -2   2   2       59.53       46.25      1.05 o 
  -1   2   2     3312.32     3651.70     64.35 o 
   0   2   2     2921.38     3120.58     48.23 o 
   1   2   2     4053.47     4376.52     67.59 o 
   2   2   2      564.81      651.58     14.42 o 
   3   2   2       77.26       60.92      1.22 o 
   4   2   2        5.85        5.19      0.33 o 
   5   2   2      434.57      423.44      8.07 o 
   6   2   2       88.48       90.34      3.53 o 
   7   2   2       44.96       47.38      2.00 o 
  -8   3   2        9.17       10.54      1.46 o 
  -7   3   2      174.43      171.95      4.59 o 
  -6   3   2      191.17      194.02      4.05 o 
  -5   3   2      325.65      331.99      5.49 o 
  -4   3   2      242.90      269.50      4.48 o 
  -3   3   2       32.19       21.63      0.59 o 
  -2   3   2        2.65        1.05      0.23 o 
  -1   3   2      311.02      302.83      6.90 o 
   0   3   2     1373.19     1412.19     74.57 o 
   1   3   2      104.83      107.93      2.66 o 
   2   3   2     4862.57     5318.10     81.99 o 
   3   3   2      117.60      111.23      2.04 o 
   4   3   2        3.55        5.81      0.57 o 
   5   3   2      130.33      125.25      3.56 o 
   6   3   2       47.73       43.37      2.33 o 
   7   3   2        8.36        7.90      0.94 o 
  -8   4   2       28.05       29.27      2.71 o 
  -7   4   2       41.26       40.25      1.73 o 
  -6   4   2      244.79      239.16      4.90 o 
  -5   4   2      613.73      579.26      9.32 o 
  -4   4   2     1627.93     1664.86     25.95 o 
  -3   4   2     1227.98     1388.77     21.65 o 
  -2   4   2      553.73      577.08     10.50 o 
  -1   4   2       18.18       21.88      1.07 o 
   0   4   2     1470.46     1546.78     33.96 o 
   1   4   2     1321.40     1460.54     22.72 o 
   2   4   2      233.92      264.48      4.40 o 
   3   4   2       59.32       54.15      1.18 o 
   4   4   2       57.41       52.53      1.45 o 
   5   4   2        0.01        0.25      0.28 o 
   6   4   2       62.19       62.60      2.34 o 
   7   4   2       28.41       29.11      1.63 o 
  -8   5   2       86.35       88.94      2.93 o 
  -7   5   2       19.33       20.64      1.19 o 
  -6   5   2      268.66      258.40      6.55 o 
  -5   5   2      194.31      206.14      3.62 o 
  -4   5   2        1.04        1.89      0.26 o 
  -3   5   2       14.54       15.18      0.70 o 
  -2   5   2      238.14      225.91      4.41 o 
  -1   5   2      290.11      307.36      5.81 o 
   0   5   2      338.37      374.47      6.99 o 
   1   5   2      930.02      974.06     15.30 o 
   2   5   2        0.80        0.87      0.23 o 
   3   5   2      912.27      935.32     17.15 o 
   4   5   2        4.93        6.26      0.55 o 
   5   5   2       17.01       17.77      0.87 o 
   6   5   2       12.86       12.22      1.09 o 
  -8   6   2      152.06      170.41      4.82 o 
  -7   6   2       73.84       71.28      3.28 o 
  -6   6   2        9.12       10.36      0.89 o 
  -5   6   2      117.06      109.16      2.52 o 
  -4   6   2     1716.08     1741.33     31.16 o 
  -3   6   2     1263.79     1300.35     28.44 o 
  -2   6   2      545.45      553.25     20.89 o 
  -1   6   2       44.11       38.01      1.11 o 
   0   6   2       88.26       93.79      2.13 o 
   1   6   2      275.73      287.24      4.82 o 
   2   6   2      411.97      417.30      6.86 o 
   3   6   2      149.37      138.15      3.08 o 
   4   6   2      182.44      174.31      3.81 o 
   5   6   2       55.86       57.55      2.23 o 
   6   6   2        0.12        0.22      0.75 o 
  -7   7   2       41.22       42.48      1.87 o 
  -6   7   2        1.50        1.53      0.52 o 
  -5   7   2      167.15      156.85      5.61 o 
  -4   7   2      138.84      138.67      3.10 o 
  -3   7   2        0.23        0.29      0.52 o 
  -2   7   2       79.53       81.51      2.02 o 
  -1   7   2      113.19      111.77      2.54 o 
   0   7   2      171.24      166.22      3.51 o 
   1   7   2      150.32      151.26      3.26 o 
   2   7   2      243.38      249.87      6.24 o 
   3   7   2        1.34        1.16      0.49 o 
   4   7   2      199.05      185.31      4.10 o 
   5   7   2       14.66       14.33      0.89 o 
  -7   8   2       70.47       78.36      2.80 o 
  -6   8   2       94.79       94.58      3.10 o 
  -5   8   2       42.32       38.91      1.82 o 
  -4   8   2       90.15       78.60      2.09 o 
  -3   8   2      978.38      998.73     22.27 o 
  -2   8   2      304.29      304.07      7.40 o 
  -1   8   2       37.95       37.19      1.32 o 
   0   8   2       17.84       18.69      0.89 o 
   1   8   2       38.73       39.94      1.68 o 
   2   8   2       48.23       51.43      2.00 o 
   3   8   2      128.98      131.55      3.88 o 
   4   8   2      209.88      214.20      5.73 o 
  -6   9   2       34.15       33.10      1.67 o 
  -5   9   2      101.72      105.27      4.24 o 
  -4   9   2       39.96       39.75      1.42 o 
  -3   9   2       37.15       35.22      1.33 o 
  -2   9   2       83.29       85.50      2.25 o 
  -1   9   2      113.32      114.78      3.44 o 
   0   9   2        9.57       10.28      0.98 o 
   1   9   2      141.93      140.86      4.08 o 
   2   9   2        0.00        0.96      0.56 o 
   3   9   2       15.78       18.77      1.29 o 
  -5  10   2       51.04       52.82      2.17 o 
  -4  10   2       25.65       26.22      1.44 o 
  -3  10   2       80.88       77.22      2.19 o 
  -2  10   2      170.88      170.01      3.87 o 
  -1  10   2       75.91       74.10      2.65 o 
   0  10   2       28.60       28.43      1.55 o 
   1  10   2       30.35       29.39      1.61 o 
   2  10   2        2.18        3.89      0.84 o 
  -3  11   2        8.35       10.39      0.85 o 
  -2  11   2        4.94        6.57      0.95 o 
  -1  11   2      148.76      140.91      4.26 o 
   0  11   2       16.69       20.21      1.41 o 
   0 -11   3        2.82        4.37      0.88 o 
   1 -11   3       92.93       90.01      3.09 o 
   2 -11   3      141.17      138.37      4.15 o 
   3 -11   3        2.59        2.18      0.96 o 
  -2 -10   3      137.10      135.26      4.11 o 
  -1 -10   3       21.69       24.33      1.48 o 
   0 -10   3       18.81       17.61      1.25 o 
   1 -10   3       92.22       87.87      2.92 o 
   2 -10   3       20.96       22.29      1.31 o 
   3 -10   3        6.19        8.52      0.69 o 
   4 -10   3       12.91       11.39      1.47 o 
   5 -10   3        0.15        0.24      0.50 o 
  -3  -9   3      120.17      126.82      3.87 o 
  -2  -9   3        2.91        3.51      0.68 o 
  -1  -9   3       11.69       11.76      1.26 o 
   0  -9   3       83.56       82.91      2.73 o 
   1  -9   3       23.72       25.36      1.34 o 
   2  -9   3       91.57       80.39      2.85 o 
   3  -9   3      236.45      216.18      4.55 o 
   4  -9   3       59.01       51.81      2.84 o 
   5  -9   3       24.10       27.00      2.16 o 
   6  -9   3      104.80      115.08      3.63 o 
  -4  -8   3       89.82       87.05      2.38 o 
  -3  -8   3      116.36      112.82      2.78 o 
  -2  -8   3      103.54      100.02      2.47 o 
  -1  -8   3      319.69      346.18      8.37 o 
   0  -8   3       36.41       38.66      1.61 o 
   1  -8   3       22.91       23.44      0.93 o 
   2  -8   3      567.37      561.09     10.53 o 
   3  -8   3       13.12       16.00      0.83 o 
   4  -8   3       17.30       15.44      1.74 o 
   5  -8   3       26.15       24.17      1.30 o 
   6  -8   3       40.20       40.30      1.78 o 
  -5  -7   3       96.61       91.68      2.45 o 
  -4  -7   3      225.06      231.76      4.93 o 
  -3  -7   3       96.09       92.70      2.34 o 
  -2  -7   3       80.49       76.39      1.97 o 
  -1  -7   3        2.86        2.26      0.39 o 
   0  -7   3      168.49      173.25      3.10 o 
   1  -7   3       57.20       50.35      1.18 o 
   2  -7   3       81.91       89.41      1.80 o 
   3  -7   3        0.08        0.99      0.22 o 
   4  -7   3      357.51      328.17      7.90 o 
   5  -7   3       45.16       47.13      3.19 o 
   6  -7   3        3.03        3.77      0.69 o 
   7  -7   3       24.80       27.61      1.48 o 
  -6  -6   3        3.38        2.98      0.75 o 
  -5  -6   3       16.55       17.64      0.90 o 
  -4  -6   3      142.65      132.20      3.76 o 
  -3  -6   3      175.99      180.09      3.84 o 
  -2  -6   3      201.14      198.85      4.10 o 
  -1  -6   3       30.03       32.63      0.83 o 
   0  -6   3      227.30      253.14      4.27 o 
   1  -6   3      152.41      194.37      3.37 o 
   2  -6   3       13.46       12.49      0.50 o 
   3  -6   3      817.50      801.94     12.73 o 
   4  -6   3       17.44       17.95      0.94 o 
   5  -6   3      102.59       96.16      2.34 o 
   6  -6   3        7.69        8.30      0.64 o 
   7  -6   3       75.49       72.39      4.31 o 
  -7  -5   3       58.20       56.90      2.38 o 
  -6  -5   3        0.03        0.39      0.39 o 
  -5  -5   3       26.31       25.74      1.04 o 
  -4  -5   3      177.98      178.28      3.80 o 
  -3  -5   3      991.09     1029.88     18.84 o 
  -2  -5   3      128.21      113.43      2.51 o 
  -1  -5   3       34.69       45.43      1.60 o 
   0  -5   3       95.51       89.68      1.70 o 
   1  -5   3      320.13      367.01      5.96 o 
   2  -5   3        1.83        5.24      0.33 o 
   3  -5   3      198.96      204.36      3.50 o 
   4  -5   3      123.88      134.43      2.91 o 
   5  -5   3      375.95      352.37      6.89 o 
   6  -5   3        0.55        0.40      0.30 o 
   7  -5   3       10.77       11.69      0.91 o 
   8  -5   3        2.23        2.25      0.52 o 
  -7  -4   3      105.18      113.83      3.67 o 
  -6  -4   3       21.00       20.86      0.96 o 
  -5  -4   3       22.51       20.67      1.05 o 
  -4  -4   3        7.90        8.58      0.65 o 
  -3  -4   3        9.36        8.18      1.00 o 
  -2  -4   3       75.94       95.65      2.12 o 
  -1  -4   3      154.87      169.42      3.38 o 
   0  -4   3       11.13        7.00      0.33 o 
   1  -4   3        7.25        3.44      0.25 o 
   2  -4   3      247.36      304.13      4.96 o 
   3  -4   3       72.08       75.60      1.46 o 
   4  -4   3      319.54      305.49      5.93 o 
   5  -4   3        0.69        0.38      0.28 o 
   6  -4   3      119.27      122.08      2.84 o 
   7  -4   3        0.94        1.64      0.93 o 
   8  -4   3       59.91       58.91      2.32 o 
  -7  -3   3       36.56       37.64      1.78 o 
  -6  -3   3        2.34        2.18      0.40 o 
  -5  -3   3       87.47       88.43      2.13 o 
  -4  -3   3      408.94      369.94     14.14 o 
  -3  -3   3      319.70      348.98      8.13 o 
  -2  -3   3     2067.15     2249.74     40.25 o 
  -1  -3   3       79.65       68.88      1.52 o 
   0  -3   3      387.11      425.01      6.76 o 
   1  -3   3       78.95       77.28      1.45 o 
   2  -3   3       39.32       30.02      0.68 o 
   3  -3   3      180.63      222.44      4.33 o 
   4  -3   3      274.94      267.20      7.50 o 
   5  -3   3      160.71      153.19      3.28 o 
   6  -3   3      270.57      256.38      6.27 o 
   7  -3   3        9.73        8.67      0.83 o 
   8  -3   3       10.35       10.89      0.80 o 
  -8  -2   3       70.60       81.41      2.99 o 
  -7  -2   3        3.16        3.25      0.69 o 
  -6  -2   3       98.57       95.13      2.29 o 
  -5  -2   3       11.80       11.74      0.63 o 
  -4  -2   3      381.05      355.84     11.38 o 
  -3  -2   3       85.20       79.73      1.78 o 
  -2  -2   3       41.30       34.46      0.89 o 
  -1  -2   3       63.86       65.41      1.18 o 
   0  -2   3       72.00       64.87      1.31 o 
   1  -2   3      110.38      120.66      2.79 o 
   2  -2   3      143.10      153.95      3.62 o 
   3  -2   3        2.97        6.46      0.95 o 
   4  -2   3        4.85        4.00      0.36 o 
   5  -2   3       52.58       50.69      1.41 o 
   6  -2   3       89.31       76.42      1.96 o 
   7  -2   3        1.23        2.49      0.48 o 
   8  -2   3        4.17        5.15      0.61 o 
  -8  -1   3       79.32       85.04      3.00 o 
  -7  -1   3        2.75        3.64      0.70 o 
  -6  -1   3       29.55       28.29      1.02 o 
  -5  -1   3      116.16      119.05      2.19 o 
  -4  -1   3      260.70      292.94      4.81 o 
  -3  -1   3     1410.63     1455.38     22.61 o 
  -2  -1   3      366.61      373.51      8.45 o 
  -1  -1   3     1952.87     2079.30     32.15 o 
   0  -1   3        0.25        0.50      0.13 o 
   1  -1   3       42.41       35.70      0.80 o 
   2  -1   3       41.51       45.61      1.07 o 
   3  -1   3       71.53       77.44      1.71 o 
   4  -1   3      400.65      387.90      7.33 o 
   5  -1   3      186.12      168.47      3.53 o 
   6  -1   3       23.08       21.93      0.91 o 
   7  -1   3      146.30      140.57      3.23 o 
   8  -1   3        2.17        3.72      0.72 o 
  -8   0   3      137.38      132.17      4.64 o 
  -7   0   3        0.02       -0.24      0.48 o 
  -6   0   3       10.66       12.34      0.65 o 
  -5   0   3       14.38       12.36      0.48 o 
  -4   0   3        0.07        0.29      0.26 o 
  -3   0   3     1328.66     1409.30     21.88 o 
  -2   0   3      804.83      862.10     15.48 o 
  -1   0   3     1413.87     1432.44     22.19 o 
   0   0   3      280.12      320.26      5.92 o 
   1   0   3        5.60        9.53      0.32 o 
   2   0   3      214.76      214.28      3.50 o 
   3   0   3       99.77      101.41      2.14 o 
   4   0   3      117.88      111.02      6.75 o 
   5   0   3       60.11       51.67      1.40 o 
   6   0   3       90.93       92.48      2.26 o 
   7   0   3      279.69      275.25      5.67 o 
   8   0   3       70.37       66.88      2.53 o 
  -8   1   3       36.44       35.61      3.04 o 
  -7   1   3      378.24      347.10     13.97 o 
  -6   1   3        0.36        0.72      0.25 o 
  -5   1   3      188.30      182.01      3.57 o 
  -4   1   3      163.43      154.75      3.12 o 
  -3   1   3      183.77      219.27      3.60 o 
  -2   1   3     1750.82     1876.64     29.02 o 
  -1   1   3       76.64       59.53      1.25 o 
   0   1   3      331.59      367.67      6.70 o 
   1   1   3      920.74      914.77     14.24 o 
   2   1   3      647.29      646.70     10.16 o 
   3   1   3      128.32      110.32      1.97 o 
   4   1   3        1.10        3.19      0.37 o 
   5   1   3      285.61      274.17      5.43 o 
   6   1   3       31.23       28.65      1.07 o 
   7   1   3        0.08        0.39      0.48 o 
  -8   2   3       78.82       83.81      4.24 o 
  -7   2   3       21.28       17.76      0.86 o 
  -6   2   3      305.89      306.35      6.04 o 
  -5   2   3       42.27       44.10      1.09 o 
  -4   2   3        0.60        0.64      0.18 o 
  -3   2   3        4.69        4.69      0.33 o 
  -2   2   3      784.18      877.88     13.69 o 
  -1   2   3     1656.55     1765.07     27.32 o 
   0   2   3     1880.10     1982.84     30.67 o 
   1   2   3      425.81      447.61      7.09 o 
   2   2   3        9.32       10.67      0.40 o 
   3   2   3      340.40      357.69      5.82 o 
   4   2   3       44.76       37.61      1.07 o 
   5   2   3      216.96      208.30      4.28 o 
   6   2   3      176.63      165.89      4.57 o 
   7   2   3      120.76      130.90      6.24 o 
  -8   3   3        0.26        0.22      0.37 o 
  -7   3   3      208.05      203.63      4.33 o 
  -6   3   3      556.17      542.78     10.26 o 
  -5   3   3        9.91       10.18      0.47 o 
  -4   3   3       19.89       19.84      0.97 o 
  -3   3   3        6.98        5.21      0.29 o 
  -2   3   3        6.31        6.53      0.37 o 
  -1   3   3      700.17      719.57     12.91 o 
   0   3   3      164.40      173.77      2.89 o 
   1   3   3      276.64      296.24      5.54 o 
   2   3   3     1598.86     1647.73     25.61 o 
   3   3   3      171.63      159.88      3.27 o 
   4   3   3       21.66       21.75      0.70 o 
   5   3   3       11.21       11.25      0.89 o 
   6   3   3       72.24       70.10      2.59 o 
   7   3   3        2.30        3.29      0.75 o 
  -8   4   3      158.20      177.65      5.15 o 
  -7   4   3      161.44      165.35      4.12 o 
  -6   4   3      219.50      223.37      4.60 o 
  -5   4   3      531.00      534.04      8.64 o 
  -4   4   3      172.62      177.42      4.20 o 
  -3   4   3       24.93       27.96      1.05 o 
  -2   4   3       64.67       67.10      1.54 o 
  -1   4   3      159.70      166.94      3.29 o 
   0   4   3     1010.76     1028.28     16.08 o 
   1   4   3       20.88       16.35      0.63 o 
   2   4   3     1021.00     1061.24     19.40 o 
   3   4   3        5.64        8.65      1.11 o 
   4   4   3      269.46      265.43      4.54 o 
   5   4   3        8.66        7.83      0.80 o 
   6   4   3      150.18      143.21      4.18 o 
  -8   5   3      112.63      115.59      3.56 o 
  -7   5   3        2.06        3.75      0.65 o 
  -6   5   3      349.03      342.57      9.55 o 
  -5   5   3      595.55      629.91     10.15 o 
  -4   5   3        3.37        4.53      0.49 o 
  -3   5   3      106.80       97.00      5.03 o 
  -2   5   3       27.04       25.99      1.06 o 
  -1   5   3        0.31        0.53      0.23 o 
   0   5   3      322.80      322.85      7.52 o 
   1   5   3      352.23      348.94      6.65 o 
   2   5   3      232.75      215.91     13.29 o 
   3   5   3      876.97      875.50     13.90 o 
   4   5   3        3.37        4.30      0.48 o 
   5   5   3       10.92       11.97      0.99 o 
   6   5   3        4.87        6.66      0.90 o 
  -8   6   3      113.11      123.56      3.78 o 
  -7   6   3      141.62      160.69      4.49 o 
  -6   6   3      164.90      174.62      4.68 o 
  -5   6   3      735.75      719.65     16.33 o 
  -4   6   3       13.22       16.34      0.95 o 
  -3   6   3      324.54      332.19      6.39 o 
  -2   6   3       21.10       25.72      0.91 o 
  -1   6   3       31.67       28.16      2.11 o 
   0   6   3        0.03       -0.10      0.21 o 
   1   6   3      439.10      431.39      7.05 o 
   2   6   3      212.52      208.95      3.67 o 
   3   6   3      245.81      228.49      4.72 o 
   4   6   3        0.07        0.02      0.35 o 
   5   6   3       62.28       58.62      2.23 o 
  -7   7   3      125.39      127.78      3.85 o 
  -6   7   3       21.77       19.99      1.20 o 
  -5   7   3      270.04      274.96      5.55 o 
  -4   7   3      844.17      849.42     15.62 o 
  -3   7   3      116.97      119.73      2.72 o 
  -2   7   3      145.95      146.74      3.19 o 
  -1   7   3      124.13      116.45      2.63 o 
   0   7   3       11.83       11.78      0.67 o 
   1   7   3      318.73      323.65     11.80 o 
   2   7   3      322.93      320.99      7.78 o 
   3   7   3       41.17       41.86      1.72 o 
   4   7   3      294.78      297.37      7.40 o 
   5   7   3        1.41        1.93      0.94 o 
  -7   8   3        7.62        8.80      1.18 o 
  -6   8   3      105.83      111.14      3.47 o 
  -5   8   3       57.58       61.01      1.78 o 
  -4   8   3      376.74      381.10      7.49 o 
  -3   8   3      285.13      278.28      5.63 o 
  -2   8   3      222.96      226.93      4.70 o 
  -1   8   3        0.52        1.17      0.38 o 
   0   8   3       18.17       18.40      0.87 o 
   1   8   3       47.95       45.85      1.83 o 
   2   8   3      126.53      127.10      3.72 o 
   3   8   3      198.73      199.06      7.52 o 
   4   8   3        0.29        2.80      1.09 o 
  -6   9   3       83.79       82.34      4.82 o 
  -5   9   3        3.66        3.88      0.72 o 
  -4   9   3      121.62      123.12      3.29 o 
  -3   9   3      883.90      894.63     20.18 o 
  -2   9   3       90.52       91.53      2.38 o 
  -1   9   3       48.00       49.39      1.57 o 
   0   9   3       21.90       25.08      1.09 o 
   1   9   3        5.76        7.05      0.85 o 
   2   9   3      304.93      301.53      7.65 o 
   3   9   3      172.53      179.62      5.08 o 
  -5  10   3       49.61       53.20      3.69 o 
  -4  10   3        5.65        6.91      0.71 o 
  -3  10   3       63.03       67.17      2.02 o 
  -2  10   3      259.79      259.85      5.50 o 
  -1  10   3       70.22       67.68      2.00 o 
   0  10   3        4.87        5.84      0.88 o 
   1  10   3        8.50       10.38      1.61 o 
  -3  11   3       21.39       22.50      1.17 o 
  -2  11   3      387.21      388.58      7.98 o 
  -1  11   3        2.40        3.95      0.94 o 
   1 -11   4      116.68      118.51      3.73 o 
   2 -11   4       41.53       41.54      1.88 o 
  -2 -10   4       59.88       56.31      2.34 o 
  -1 -10   4      157.27      147.11      4.77 o 
   0 -10   4      125.71      131.53      3.96 o 
   1 -10   4        2.46        3.09      0.68 o 
   2 -10   4      535.59      535.01     12.60 o 
   3 -10   4       23.02       21.89      1.48 o 
   4 -10   4       41.89       41.34      1.81 o 
  -3  -9   4       19.67       19.52      1.29 o 
  -2  -9   4      248.24      249.79      6.50 o 
  -1  -9   4      180.85      184.23      5.39 o 
   0  -9   4      385.74      382.17      9.23 o 
   1  -9   4       12.52       12.64      1.23 o 
   2  -9   4      129.38      138.43      3.16 o 
   3  -9   4      165.79      163.89      4.24 o 
   4  -9   4        0.96        0.28      0.36 o 
   5  -9   4      125.26      126.95      4.21 o 
  -4  -8   4       31.67       29.19      1.21 o 
  -3  -8   4       27.10       26.15      1.11 o 
  -2  -8   4      139.06      135.02      3.12 o 
  -1  -8   4        8.96        9.95      0.67 o 
   0  -8   4       42.67       40.75      1.65 o 
   1  -8   4       77.24       76.78      1.93 o 
   2  -8   4        0.69        0.65      0.34 o 
   3  -8   4      754.69      768.42     14.18 o 
   4  -8   4        4.70        3.36      0.59 o 
   5  -8   4       19.29       14.63      1.04 o 
   6  -8   4       55.67       60.00      2.91 o 
  -5  -7   4        0.87        0.45      0.51 o 
  -4  -7   4       53.04       53.09      1.68 o 
  -3  -7   4      229.10      238.96      4.99 o 
  -2  -7   4      109.30      101.96      2.45 o 
  -1  -7   4       25.39       27.61      1.01 o 
   0  -7   4      157.98      158.27      2.88 o 
   1  -7   4      384.15      383.43      8.37 o 
   2  -7   4       56.56       56.85      1.31 o 
   3  -7   4       66.64       62.88      2.10 o 
   4  -7   4      579.92      545.31     10.36 o 
   5  -7   4       10.67        9.56      0.85 o 
   6  -7   4       51.07       49.07      1.96 o 
   7  -7   4        7.39        8.53      0.96 o 
  -6  -6   4       24.03       22.60      1.09 o 
  -5  -6   4       36.83       33.06      1.25 o 
  -4  -6   4       87.47       82.15      2.16 o 
  -3  -6   4        3.91        3.82      0.49 o 
  -2  -6   4      295.89      288.23      5.71 o 
  -1  -6   4      142.58      145.15      3.10 o 
   0  -6   4       69.78       67.92      1.42 o 
   1  -6   4        0.44        0.79      0.23 o 
   2  -6   4       46.87       39.19      0.97 o 
   3  -6   4       15.45       13.45      0.55 o 
   4  -6   4      306.19      292.07      5.80 o 
   5  -6   4       32.56       28.96      1.07 o 
   6  -6   4        5.41        4.30      0.53 o 
   7  -6   4      118.29      119.78      2.97 o 
  -7  -5   4      184.65      187.47      5.40 o 
  -6  -5   4        9.89       10.23      0.74 o 
  -5  -5   4        0.50        0.66      0.42 o 
  -4  -5   4      137.35      125.28      3.53 o 
  -3  -5   4       75.00       75.41      1.91 o 
  -2  -5   4      586.28      624.69     24.05 o 
  -1  -5   4      223.73      200.92      3.42 o 
   0  -5   4       79.15       85.78      1.64 o 
   1  -5   4      445.97      466.08      7.51 o 
   2  -5   4       91.26       95.90      1.82 o 
   3  -5   4        1.87        2.37      0.26 o 
   4  -5   4       32.35       26.68      0.94 o 
   5  -5   4      820.41      739.29     13.78 o 
   6  -5   4        0.90        1.80      0.40 o 
   7  -5   4        3.71        3.09      0.53 o 
  -7  -4   4       11.71       11.51      1.12 o 
  -6  -4   4      178.99      175.26      3.88 o 
  -5  -4   4        5.42        6.63      0.56 o 
  -4  -4   4       60.59       61.11      1.63 o 
  -3  -4   4       87.99       70.49      1.73 o 
  -2  -4   4       22.91       23.59      1.00 o 
  -1  -4   4     1607.75     1699.68     28.68 o 
   0  -4   4       56.54       56.38      1.14 o 
   1  -4   4      167.50      133.68      2.34 o 
   2  -4   4       34.64       46.63      1.00 o 
   3  -4   4      113.53       97.35      1.81 o 
   4  -4   4       78.54       74.32      1.81 o 
   5  -4   4       32.49       26.24      0.98 o 
   6  -4   4      379.17      349.12      6.92 o 
   7  -4   4        1.00        1.38      0.44 o 
   8  -4   4      133.16      135.09      6.30 o 
  -7  -3   4        0.96        2.39      0.70 o 
  -6  -3   4      111.51      104.82      4.25 o 
  -5  -3   4        2.09        2.01      0.39 o 
  -4  -3   4        0.02        0.42      0.27 o 
  -3  -3   4      519.26      533.80      9.91 o 
  -2  -3   4       84.80       88.97      1.95 o 
  -1  -3   4      416.59      461.80      8.38 o 
   0  -3   4       39.78       34.24      0.93 o 
   1  -3   4       75.95       77.50      1.42 o 
   2  -3   4     1320.05     1389.29     21.60 o 
   3  -3   4       17.73       17.30      0.66 o 
   4  -3   4      284.17      259.60     11.12 o 
   5  -3   4       34.19       27.75      1.17 o 
   6  -3   4      302.03      258.26     10.95 o 
   7  -3   4       12.50       11.18      0.77 o 
   8  -3   4       23.31       22.57      1.11 o 
  -8  -2   4      104.80      115.14      6.98 o 
  -7  -2   4       15.19       18.10      1.21 o 
  -6  -2   4       16.88       18.19      0.82 o 
  -5  -2   4        1.43        0.64      0.30 o 
  -4  -2   4      104.51      119.21      2.57 o 
  -3  -2   4       27.23       26.52      1.16 o 
  -2  -2   4       19.75       12.70      0.50 o 
  -1  -2   4       76.43       82.12      1.46 o 
   0  -2   4     2101.95     2185.69     33.77 o 
   1  -2   4        1.11        1.16      0.15 o 
   2  -2   4       11.16       28.28      0.64 o 
   3  -2   4      208.23      243.00      4.70 o 
   4  -2   4       80.89       75.99      1.80 o 
   5  -2   4      174.42      164.89      3.50 o 
   6  -2   4       49.20       42.02      1.35 o 
   7  -2   4      734.16      726.61     13.72 o 
   8  -2   4        0.02        0.27      0.44 o 
  -8  -1   4      141.98      152.66      6.95 o 
  -7  -1   4      278.86      279.25      7.14 o 
  -6  -1   4        0.31        0.30      0.26 o 
  -5  -1   4       78.25       69.80      1.42 o 
  -4  -1   4      194.66      211.01      6.07 o 
  -3  -1   4        0.60        0.38      0.45 o 
  -2  -1   4      493.38      568.94      8.97 o 
  -1  -1   4      165.79      166.94      2.75 o 
   0  -1   4       18.65       13.00      0.58 o 
   1  -1   4        1.51        1.04      0.17 o 
   2  -1   4       97.14       94.19      1.66 o 
   3  -1   4      818.77      819.38     14.93 o 
   4  -1   4       47.72       49.21      1.30 o 
   5  -1   4      354.76      348.21      6.76 o 
   6  -1   4        2.10        2.38      0.55 o 
   7  -1   4       11.40       11.78      0.81 o 
   8  -1   4       19.53       18.05      1.23 o 
  -8   0   4      144.20      142.43      6.66 o 
  -7   0   4      137.62      143.09      4.08 o 
  -6   0   4      376.13      389.94      7.50 o 
  -5   0   4      243.42      227.39      3.86 o 
  -4   0   4      157.49      149.14      2.61 o 
  -3   0   4        1.07        0.54      0.24 o 
  -2   0   4       33.62       34.76      0.80 o 
  -1   0   4       49.53       44.28      1.24 o 
   0   0   4      646.08      658.09     12.00 o 
   1   0   4       15.63       22.44      0.51 o 
   2   0   4       62.78       52.87      1.03 o 
   3   0   4      240.93      270.74      5.18 o 
   4   0   4       65.15       76.92      2.90 o 
   5   0   4       10.05        8.72      0.64 o 
   6   0   4      136.62      136.58      3.87 o 
   7   0   4      111.53      114.76      2.80 o 
  -8   1   4       12.96       12.22      3.53 o 
  -7   1   4      192.88      193.63      6.97 o 
  -6   1   4      266.66      248.07      7.03 o 
  -5   1   4       18.58       16.10      0.65 o 
  -4   1   4      387.28      378.61      6.48 o 
  -3   1   4     1719.10     2035.57     31.53 o 
  -2   1   4       64.42       51.36      1.13 o 
  -1   1   4        2.42        1.25      0.13 o 
   0   1   4      470.94      456.59      8.31 o 
   1   1   4        0.44        1.24      0.40 o 
   2   1   4       86.57       85.97      1.57 o 
   3   1   4       63.61       58.76      1.20 o 
   4   1   4       39.19       41.85      0.97 o 
   5   1   4       26.15       22.36      0.89 o 
   6   1   4      125.83      121.24      4.50 o 
   7   1   4       11.26       12.26      1.04 o 
  -8   2   4       13.14       15.40      1.11 o 
  -7   2   4      251.71      243.17      5.04 o 
  -6   2   4      120.22      116.36      2.23 o 
  -5   2   4     1031.33     1060.38     20.43 o 
  -4   2   4      577.15      594.08      9.46 o 
  -3   2   4       23.59       22.53      0.75 o 
  -2   2   4      656.99      694.06     10.88 o 
  -1   2   4      110.10      104.53      1.80 o 
   0   2   4      307.08      310.27      4.97 o 
   1   2   4        0.05        0.65      0.20 o 
   2   2   4     1735.64     1946.30     30.16 o 
   3   2   4      278.02      238.20      4.00 o 
   4   2   4      122.17      131.49      2.42 o 
   5   2   4        1.24        1.66      0.37 o 
   6   2   4        0.37        0.84      0.45 o 
   7   2   4       86.49       85.44      2.93 o 
  -8   3   4        0.03        0.39      0.38 o 
  -7   3   4       51.94       45.15      1.86 o 
  -6   3   4       52.87       60.83      2.30 o 
  -5   3   4       70.45       66.46      2.26 o 
  -4   3   4        0.02        0.34      0.20 o 
  -3   3   4     1324.38     1389.70     21.65 o 
  -2   3   4     1947.69     2301.92     35.64 o 
  -1   3   4      152.96      124.13      2.14 o 
   0   3   4       86.70       96.19      1.73 o 
   1   3   4      222.67      221.18      3.68 o 
   2   3   4      145.78      148.82      2.61 o 
   3   3   4      124.10      126.09      2.31 o 
   4   3   4       18.89       16.23      0.63 o 
   5   3   4        4.98        4.38      1.18 o 
   6   3   4       27.13       28.37      1.43 o 
   7   3   4       11.44       10.49      1.05 o 
  -8   4   4       40.09       44.83      1.83 o 
  -7   4   4        5.10        8.18      0.64 o 
  -6   4   4       76.08       66.68      2.30 o 
  -5   4   4        8.39        7.90      0.80 o 
  -4   4   4      565.18      595.30     11.16 o 
  -3   4   4      336.96      337.67      6.36 o 
  -2   4   4       33.37       41.36      1.09 o 
  -1   4   4      270.47      265.50      5.03 o 
   0   4   4       52.80       42.66      0.93 o 
   1   4   4      346.21      354.68      6.66 o 
   2   4   4      165.86      159.02      2.82 o 
   3   4   4     1214.47     1263.04     19.81 o 
   4   4   4      250.28      236.84      4.12 o 
   6   4   4       18.66       21.08      1.27 o 
  -8   5   4        2.25        4.58      0.77 o 
  -7   5   4       12.02        9.91      0.88 o 
  -6   5   4       60.61       50.96      1.87 o 
  -5   5   4       42.46       37.43      1.47 o 
  -4   5   4      149.37      126.42      5.04 o 
  -3   5   4      246.88      242.34      4.75 o 
  -2   5   4     1135.92     1140.01     41.04 o 
  -1   5   4      158.44      175.75      3.79 o 
   0   5   4       30.13       22.33      0.88 o 
   1   5   4       70.71       66.07      1.67 o 
   2   5   4       41.08       38.80      0.99 o 
   3   5   4       37.07       37.26      1.01 o 
   4   5   4        6.73        7.88      0.74 o 
   5   5   4       68.51       67.11      2.39 o 
   6   5   4        2.30        1.57      0.62 o 
  -8   6   4      187.31      215.56      5.81 o 
  -7   6   4      160.07      173.36      5.03 o 
  -6   6   4       45.37       48.67      1.88 o 
  -5   6   4       93.04       90.35      2.22 o 
  -4   6   4      115.88      112.88      3.18 o 
  -3   6   4       41.29       40.07      1.33 o 
  -2   6   4       13.69       11.46      0.63 o 
  -1   6   4        3.09        3.44      0.66 o 
   0   6   4        6.49        6.26      0.48 o 
   1   6   4       36.60       31.09      1.01 o 
   2   6   4       31.94       30.04      1.01 o 
   3   6   4       31.86       31.82      1.41 o 
   4   6   4      221.17      195.38     11.17 o 
   5   6   4      112.94      108.20      3.40 o 
  -7   7   4        2.58        7.45      0.87 o 
  -6   7   4       34.02       35.42      1.61 o 
  -5   7   4       66.17       67.73      1.87 o 
  -4   7   4      257.47      245.41      5.01 o 
  -3   7   4      527.69      510.98     11.91 o 
  -2   7   4      492.97      471.04     11.02 o 
  -1   7   4      418.61      389.20     26.23 o 
   0   7   4        0.18        0.85      0.31 o 
   1   7   4        0.27        0.27      0.29 o 
   3   7   4        0.01        1.00      0.49 o 
   4   7   4       18.37       21.08      1.27 o 
  -7   8   4      270.99      287.12      7.42 o 
  -6   8   4      112.77      117.75      3.63 o 
  -5   8   4      136.89      136.12      3.18 o 
  -4   8   4      572.27      564.96     13.49 o 
  -3   8   4      253.87      253.76      5.19 o 
  -2   8   4        6.38        6.96      0.81 o 
  -1   8   4       32.59       30.19      1.42 o 
   0   8   4       53.98       53.86      1.95 o 
   1   8   4       12.07       11.35      0.85 o 
   2   8   4       49.96       50.40      1.98 o 
   3   8   4       10.20       11.61      0.99 o 
   4   8   4        4.65        3.92      0.75 o 
  -6   9   4        3.60        2.48      0.72 o 
  -5   9   4        8.22       10.75      0.82 o 
  -4   9   4       91.40       94.17      2.48 o 
  -3   9   4      402.93      390.35      7.72 o 
  -2   9   4      417.90      408.21      8.02 o 
  -1   9   4      215.90      213.03      4.56 o 
   0   9   4      106.05       99.63      2.51 o 
   1   9   4        1.14        1.56      0.58 o 
   2   9   4        0.27        0.47      0.55 o 
   3   9   4       20.20       22.10      1.38 o 
  -5  10   4       29.78       30.56      1.61 o 
  -4  10   4       98.99       98.53      2.63 o 
  -3  10   4      478.13      479.38     11.84 o 
  -2  10   4       96.04       92.58      3.03 o 
  -1  10   4       71.47       73.95      2.13 o 
   0  10   4       39.51       40.41      1.87 o 
   1  10   4       33.49       36.19      1.80 o 
  -2  11   4      379.84      377.94     13.60 o 
  -2 -10   5       63.33       60.78      2.43 o 
  -1 -10   5        8.62        7.83      0.95 o 
   0 -10   5      185.36      184.33      5.12 o 
   1 -10   5       19.57       18.82      1.23 o 
   2 -10   5       18.55       17.21      1.18 o 
   3 -10   5        0.29        2.06      0.57 o 
   4 -10   5      140.35      151.05     11.46 o 
  -3  -9   5        0.62        1.65      0.68 o 
  -2  -9   5      439.46      444.86     10.71 o 
  -1  -9   5      285.43      282.50      7.16 o 
   0  -9   5      221.34      221.04      5.79 o 
   1  -9   5       23.38       26.61      1.38 o 
   2  -9   5       32.09       30.55      1.15 o 
   3  -9   5        2.70        1.48      0.48 o 
   4  -9   5       26.06       24.79      1.32 o 
   5  -9   5        8.13        6.77      0.85 o 
  -4  -8   5       15.13       15.94      0.93 o 
  -3  -8   5       26.51       24.76      1.08 o 
  -2  -8   5       38.99       38.12      1.33 o 
  -1  -8   5        0.28        0.74      0.37 o 
   0  -8   5       45.34       47.84      1.63 o 
   1  -8   5      559.25      578.51      9.44 o 
   2  -8   5        6.80        6.79      0.63 o 
   3  -8   5      251.11      227.87      5.78 o 
   4  -8   5       18.16       12.50      0.93 o 
   5  -8   5       62.57       63.23      2.29 o 
   6  -8   5      124.60      132.48      3.95 o 
  -5  -7   5        6.27        6.82      0.70 o 
  -4  -7   5      126.24      124.60      3.27 o 
  -3  -7   5      212.87      209.79      4.49 o 
  -2  -7   5        2.85        3.31      0.47 o 
  -1  -7   5      842.59      879.59     16.27 o 
   0  -7   5      419.92      446.86      7.35 o 
   1  -7   5      440.55      451.47      7.42 o 
   2  -7   5       11.05       10.54      0.54 o 
   3  -7   5       98.92       84.54      1.78 o 
   4  -7   5       19.60       25.93      1.01 o 
   5  -7   5       39.40       38.93      1.32 o 
   6  -7   5      138.24      131.90      4.28 o 
  -6  -6   5      102.86       98.74      2.62 o 
  -5  -6   5       23.70       21.87      1.44 o 
  -4  -6   5       34.91       35.09      1.26 o 
  -3  -6   5       41.94       45.88      1.41 o 
  -2  -6   5      154.45      157.78      3.41 o 
  -1  -6   5      175.07      174.46      3.66 o 
   0  -6   5       12.23       13.75      0.56 o 
   1  -6   5       11.57       14.88      0.58 o 
   2  -6   5      540.83      534.11      8.64 o 
   3  -6   5       40.51       35.63      0.93 o 
   4  -6   5      322.31      289.44      5.79 o 
   5  -6   5       77.08       65.19      1.80 o 
   6  -6   5       43.42       41.03      1.41 o 
   7  -6   5       60.07       62.32      1.92 o 
  -6  -5   5       48.36       50.57      1.64 o 
  -5  -5   5        7.14        8.47      0.67 o 
  -4  -5   5        3.85        4.67      0.52 o 
  -3  -5   5      141.99      133.94      3.54 o 
  -2  -5   5      468.14      492.64      9.28 o 
  -1  -5   5      100.01      112.50      2.08 o 
   0  -5   5      318.55      303.63      5.02 o 
   1  -5   5      248.55      265.54      4.45 o 
   2  -5   5      441.60      458.71      7.42 o 
   3  -5   5       96.86      104.49      1.99 o 
   4  -5   5       41.74       32.95      1.10 o 
   5  -5   5       83.85       83.22      2.11 o 
   6  -5   5       19.95       20.05      1.30 o 
   7  -5   5      153.11      153.89      3.60 o 
  -7  -4   5       20.50       19.34      1.36 o 
  -6  -4   5      382.48      380.11      7.55 o 
  -5  -4   5      185.26      187.93      4.02 o 
  -4  -4   5        7.48        9.61      1.55 o 
  -3  -4   5      209.83      218.89      4.41 o 
  -2  -4   5      829.08      845.84     56.03 o 
  -1  -4   5      934.14      924.83     28.66 o 
   0  -4   5      219.37      206.49      3.48 o 
   1  -4   5        0.04        0.35      0.16 o 
   2  -4   5       41.79       39.47      0.91 o 
   3  -4   5       52.26       42.90      0.97 o 
   4  -4   5      126.74      121.04      2.68 o 
   5  -4   5       69.41       59.09      1.64 o 
   6  -4   5      133.72      124.54      2.92 o 
   7  -4   5       61.54       61.18      1.85 o 
  -7  -3   5      283.39      288.81      7.47 o 
  -6  -3   5      345.22      341.93     10.20 o 
  -5  -3   5       75.06       75.55      1.93 o 
  -4  -3   5       84.90       82.12      1.96 o 
  -3  -3   5      136.70      116.44      2.52 o 
  -2  -3   5        9.65        5.26      0.39 o 
  -1  -3   5      868.15      984.30     15.39 o 
   0  -3   5     1308.54     1383.34     21.46 o 
   1  -3   5       20.62       30.23      0.79 o 
   2  -3   5      143.15      127.98      2.54 o 
   3  -3   5      110.24      112.20      2.88 o 
   4  -3   5       56.78       55.35      1.47 o 
   5  -3   5        4.56        5.20      0.51 o 
   6  -3   5       67.12       57.33      1.68 o 
   7  -3   5        0.01        0.55      0.37 o 
  -8  -2   5       10.17       10.44      1.11 o 
  -7  -2   5      236.65      236.65      8.51 o 
  -6  -2   5       76.63       75.11      1.95 o 
  -5  -2   5      533.50      531.29      9.99 o 
  -4  -2   5       38.83       37.32      1.14 o 
  -3  -2   5      170.65      165.78      3.35 o 
  -2  -2   5     1110.11     1242.90     19.36 o 
  -1  -2   5     1767.76     2022.56     31.32 o 
   0  -2   5     3231.71     3444.95     53.17 o 
   1  -2   5      224.42      209.03      3.44 o 
   2  -2   5       74.86       66.31      1.27 o 
   3  -2   5      104.43       93.60      4.34 o 
   4  -2   5       61.47       64.71      2.33 o 
   5  -2   5       10.93        9.85      0.63 o 
   6  -2   5        1.09        1.16      0.41 o 
   7  -2   5      214.77      205.85      4.48 o 
  -8  -1   5       84.66       84.36      3.19 o 
  -7  -1   5       13.48       13.61      1.56 o 
  -6  -1   5      292.30      285.33      5.69 o 
  -5  -1   5      218.88      203.02      4.12 o 
  -4  -1   5      114.09      112.84      2.57 o 
  -3  -1   5       74.48       77.27      1.68 o 
  -2  -1   5      292.80      286.67      4.63 o 
  -1  -1   5        0.40        2.10      0.19 o 
   0  -1   5      944.92      903.99     42.29 o 
   1  -1   5     2903.83     3105.88     47.95 o 
   2  -1   5      102.94      116.10      2.12 o 
   3  -1   5      251.67      222.07      4.35 o 
   4  -1   5        3.85        3.32      0.38 o 
   5  -1   5        6.39        8.09      0.63 o 
   6  -1   5       30.75       26.92      1.06 o 
   7  -1   5        2.59        2.68      0.52 o 
  -8   0   5       32.78       35.52      1.73 o 
  -7   0   5        6.10        4.72      0.71 o 
  -6   0   5       76.87       69.62      1.78 o 
  -5   0   5        2.04        1.75      0.26 o 
  -4   0   5      106.84      106.85      3.22 o 
  -3   0   5      156.68      194.25      4.48 o 
  -2   0   5      246.86      245.68      3.99 o 
  -1   0   5     1407.49     1589.39     28.72 o 
   0   0   5      384.66      400.39      7.43 o 
   1   0   5     2700.36     2866.45     44.24 o 
   2   0   5      218.70      223.41      3.68 o 
   3   0   5       67.85       62.18      2.23 o 
   4   0   5       23.96       22.82      0.84 o 
   5   0   5      112.24      108.57      2.51 o 
   6   0   5       21.99       21.15      1.19 o 
   7   0   5       19.63       18.58      0.96 o 
  -8   1   5       29.24       32.80      2.20 o 
  -7   1   5      596.29      491.15     62.00 o 
  -6   1   5       65.56       57.60      2.22 o 
  -5   1   5       46.84       35.97      0.91 o 
  -4   1   5       20.27       18.37      0.58 o 
  -3   1   5        3.38        1.80      0.20 o 
  -2   1   5       16.18       12.03      0.38 o 
  -1   1   5       14.17       14.39      0.40 o 
   0   1   5      207.05      206.19      4.43 o 
   1   1   5      487.63      521.74      8.26 o 
   2   1   5     1074.07     1044.59     16.34 o 
   3   1   5        1.74        1.17      0.21 o 
   4   1   5      235.05      231.32      4.64 o 
   5   1   5       29.06       32.98      1.13 o 
   6   1   5        7.43        7.61      0.64 o 
   7   1   5        0.27        0.59      0.52 o 
  -8   2   5       57.76       61.91      2.86 o 
  -7   2   5       20.58       25.00      1.04 o 
  -6   2   5        0.65       -0.11      0.23 o 
  -5   2   5       38.42       39.88      0.98 o 
  -4   2   5      205.87      201.16      3.43 o 
  -3   2   5       88.59       86.15      1.60 o 
  -2   2   5      415.27      510.39      8.08 o 
  -1   2   5      178.51      168.24      2.81 o 
   0   2   5      251.09      237.87      3.89 o 
   1   2   5       31.04       26.46      1.46 o 
   2   2   5      194.32      205.92      3.48 o 
   3   2   5      260.17      254.51      4.28 o 
   4   2   5        8.81        9.55      0.48 o 
   5   2   5        0.90        0.84      0.37 o 
   6   2   5       44.65       45.53      1.85 o 
   7   2   5       10.30       11.36      1.16 o 
  -8   3   5        0.03        0.46      0.87 o 
  -7   3   5       50.45       55.33      2.18 o 
  -6   3   5     1297.25     1218.32     30.70 o 
  -5   3   5       32.12       32.46      0.87 o 
  -4   3   5       16.28       22.26      0.74 o 
  -3   3   5       74.07       69.74      1.37 o 
  -2   3   5      382.17      428.02      6.85 o 
  -1   3   5       53.89       47.07      0.97 o 
   0   3   5      222.51      208.17      3.48 o 
   1   3   5      661.40      618.71      9.82 o 
   2   3   5      531.14      544.64      8.73 o 
   3   3   5      111.34      104.86      2.01 o 
   4   3   5        0.77        0.63      0.27 o 
   5   3   5       44.43       44.62      1.56 o 
   6   3   5       18.86       19.93      1.22 o 
  -8   4   5        0.00        0.03      0.43 o 
  -7   4   5       13.53       17.07      1.57 o 
  -6   4   5       31.94       36.68      1.01 o 
  -5   4   5      103.24      104.78      5.12 o 
  -4   4   5      223.52      217.48      4.02 o 
  -3   4   5      457.09      451.31      8.38 o 
  -2   4   5      199.46      191.86      3.78 o 
  -1   4   5       53.49       69.24      1.60 o 
   0   4   5      159.00      154.93      2.94 o 
   1   4   5        0.64        1.12      0.25 o 
   2   4   5       74.97       75.70      1.55 o 
   3   4   5      142.58      139.96      2.60 o 
   4   4   5      122.47      122.01      2.37 o 
   5   4   5        0.02       -0.07      0.58 o 
   6   4   5        0.19       -0.24      0.48 o 
  -8   5   5       98.91      112.31      3.46 o 
  -7   5   5        8.81       12.84      0.96 o 
  -6   5   5        9.11       11.82      0.85 o 
  -5   5   5      853.49      846.75     15.49 o 
  -4   5   5        1.13        1.56      0.31 o 
  -3   5   5       49.49       54.86      1.44 o 
  -2   5   5      640.91      643.65     11.79 o 
  -1   5   5      629.54      664.16     12.14 o 
   0   5   5       88.90       78.06      2.41 o 
   1   5   5      232.88      210.22      5.80 o 
   2   5   5      220.09      205.75      3.62 o 
   3   5   5      443.41      430.47      7.13 o 
   4   5   5       26.80       28.78      1.82 o 
   5   5   5       27.21       26.74      1.43 o 
  -8   6   5        9.65        7.41      0.90 o 
  -7   6   5       23.70       22.41      1.30 o 
  -6   6   5        0.25        0.29      0.47 o 
  -5   6   5       91.52       94.48      2.30 o 
  -4   6   5      185.67      177.67      3.74 o 
  -3   6   5       25.05       27.24      0.99 o 
  -2   6   5      110.89      103.81      2.37 o 
  -1   6   5      142.64      133.30      2.88 o 
   0   6   5        0.07        0.84      0.30 o 
   1   6   5      100.37       97.70      2.28 o 
   2   6   5        0.75        0.84      0.35 o 
   3   6   5      449.44      447.33     12.20 o 
   4   6   5      367.82      339.83      7.31 o 
   5   6   5       25.15       29.34      2.06 o 
  -7   7   5       49.77       53.60      2.15 o 
  -6   7   5       75.62       84.20      4.13 o 
  -5   7   5        3.27        3.46      0.60 o 
  -4   7   5      126.33      124.30      2.86 o 
  -3   7   5       66.18       61.29      1.96 o 
  -2   7   5       38.40       39.91      1.27 o 
  -1   7   5      581.34      580.94     10.85 o 
   0   7   5      175.90      180.85      3.82 o 
   1   7   5       18.23       18.64      0.85 o 
   2   7   5       93.12       87.29      8.10 o 
   3   7   5        6.11        9.85      1.16 o 
   4   7   5      181.54      177.58      4.87 o 
  -7   8   5       64.61       68.07      2.99 o 
  -6   8   5      131.74      131.13      3.92 o 
  -5   8   5        0.96        0.94      0.34 o 
  -4   8   5       57.03       53.30      1.99 o 
  -3   8   5        1.94        1.97      0.44 o 
  -2   8   5       44.13       41.77      1.37 o 
  -1   8   5        0.48        0.46      0.36 o 
   0   8   5      128.72      130.01      3.00 o 
   1   8   5        0.38        0.29      0.34 o 
   2   8   5       58.86       69.38      2.46 o 
   3   8   5        8.57        6.90      0.86 o 
  -6   9   5       25.73       24.16      1.41 o 
  -5   9   5      171.60      168.93      6.56 o 
  -4   9   5        7.21        7.72      0.89 o 
  -3   9   5        3.16        3.01      0.52 o 
  -2   9   5      365.53      344.35      7.90 o 
  -1   9   5       49.09       44.98      1.50 o 
   0   9   5      151.47      153.10      4.20 o 
   1   9   5       32.55       34.93      4.66 o 
   2   9   5        7.17        5.59      2.08 o 
  -5  10   5      165.72      169.68      3.98 o 
  -4  10   5        0.71        0.74      0.46 o 
  -3  10   5        3.42        3.81      0.67 o 
  -2  10   5      292.81      283.48      7.33 o 
  -1  10   5       62.68       58.52      2.29 o 
   0  10   5        3.99        5.96      1.24 o 
   1  10   5       72.07       75.99      3.99 o 
  -1 -10   6      118.98      118.18      3.70 o 
   0 -10   6      153.60      153.17      4.43 o 
   1 -10   6       53.73       55.61      2.67 o 
   2 -10   6       35.93       38.63      1.73 o 
   3 -10   6       26.68       26.56      1.42 o 
  -3  -9   6       24.86       25.27      1.67 o 
  -2  -9   6        3.50        5.40      1.85 o 
  -1  -9   6        0.03        0.10      0.52 o 
   0  -9   6       85.45       82.78      2.76 o 
   1  -9   6      170.56      169.96      4.64 o 
   2  -9   6        2.46        3.05      0.85 o 
   3  -9   6       27.06       27.88      1.63 o 
   4  -9   6       68.48       73.94      2.58 o 
   5  -9   6        6.48        7.19      0.88 o 
  -4  -8   6        2.19        3.17      0.54 o 
  -3  -8   6        0.25        0.72      0.38 o 
  -2  -8   6       89.84       81.00      2.18 o 
  -1  -8   6      850.37      873.13     16.26 o 
   0  -8   6      256.95      256.92      5.28 o 
   1  -8   6      682.09      706.79     11.44 o 
   2  -8   6       68.44       71.14      1.62 o 
   3  -8   6        4.55        6.49      0.72 o 
   4  -8   6        9.94        9.37      1.08 o 
   5  -8   6       27.65       28.64      1.47 o 
  -5  -7   6      197.77      186.28      4.23 o 
  -4  -7   6       56.72       53.88      1.89 o 
  -3  -7   6      177.83      164.30      3.67 o 
  -2  -7   6       35.11       33.86      1.27 o 
  -1  -7   6       61.03       59.46      1.67 o 
   0  -7   6       68.92       63.05      1.71 o 
   1  -7   6      160.05      169.06      3.10 o 
   2  -7   6      585.07      583.52      9.48 o 
   3  -7   6      148.36      133.26      3.00 o 
   4  -7   6      107.19      106.95      2.59 o 
   5  -7   6       71.03       71.49      1.98 o 
   6  -7   6        0.26        1.03      0.57 o 
  -6  -6   6       43.06       45.06      1.62 o 
  -5  -6   6      139.43      141.84      3.36 o 
  -4  -6   6        0.11        0.05      0.26 o 
  -3  -6   6        2.20        3.15      0.57 o 
  -2  -6   6       43.40       44.11      1.34 o 
  -1  -6   6      158.36      153.95      3.31 o 
   0  -6   6      850.28      866.02     13.75 o 
   1  -6   6      138.31      132.16      2.47 o 
   2  -6   6     1742.74     1716.24     29.92 o 
   3  -6   6       97.72       99.25      2.34 o 
   4  -6   6        0.74        0.45      0.33 o 
   5  -6   6       67.63       59.45      1.72 o 
   6  -6   6        7.53        9.65      0.97 o 
  -6  -5   6      448.03      460.11      9.09 o 
  -5  -5   6        0.35        0.26      0.38 o 
  -4  -5   6      194.88      192.57      4.90 o 
  -3  -5   6       18.90       17.65      0.81 o 
  -2  -5   6       48.97       39.46      1.44 o 
  -1  -5   6       31.31       34.23      0.87 o 
   0  -5   6      438.66      442.52     10.74 o 
   1  -5   6      391.62      369.35      9.63 o 
   2  -5   6      288.62      302.89      5.05 o 
   3  -5   6     1004.87      964.91     17.71 o 
   4  -5   6      210.81      191.78      4.02 o 
   5  -5   6       63.30       63.43      1.76 o 
   6  -5   6       37.47       36.08      1.31 o 
   7  -5   6        5.39        5.39      0.63 o 
  -7  -4   6       61.60       62.57      2.48 o 
  -6  -4   6      120.52      114.41      2.82 o 
  -5  -4   6      118.06      110.12      2.66 o 
  -4  -4   6       77.33       74.21      1.90 o 
  -3  -4   6       38.38       35.25      1.11 o 
  -2  -4   6       28.49       35.13      1.06 o 
  -1  -4   6      122.22      119.82      2.34 o 
   0  -4   6      253.48      271.60      5.12 o 
   1  -4   6      248.97      229.07      3.85 o 
   2  -4   6       50.12       55.12      1.38 o 
   3  -4   6     1731.26     1757.01     27.38 o 
   4  -4   6      130.58      124.77      8.73 o 
   5  -4   6       25.68       22.34      1.13 o 
   6  -4   6      270.71      247.76      6.21 o 
   7  -4   6       15.77       13.67      1.71 o 
  -7  -3   6       99.57       95.07      3.17 o 
  -6  -3   6        6.01        5.06      0.57 o 
  -5  -3   6      586.28      600.92     11.31 o 
  -4  -3   6        6.17        5.34      0.47 o 
  -3  -3   6      123.85      130.64      3.36 o 
  -2  -3   6        2.25        2.16      0.22 o 
  -1  -3   6       28.54       31.34      1.08 o 
   0  -3   6       20.60       18.43      0.58 o 
   1  -3   6      698.56      769.31     12.11 o 
   2  -3   6      353.80      307.43      5.04 o 
   3  -3   6      474.77      481.01      7.75 o 
   4  -3   6      708.85      682.14     12.70 o 
   5  -3   6      102.05       91.46      2.25 o 
   6  -3   6        3.81        4.13      0.54 o 
   7  -3   6        1.69        3.02      0.52 o 
  -8  -2   6       23.81       27.68      1.61 o 
  -7  -2   6       34.23       33.48      1.65 o 
  -6  -2   6      128.99      125.29      2.89 o 
  -5  -2   6       15.06       13.09      0.70 o 
  -4  -2   6      459.89      423.12      9.85 o 
  -3  -2   6        7.06        8.33      0.49 o 
  -2  -2   6      466.88      480.97      7.66 o 
  -1  -2   6      212.10      256.37      4.20 o 
   0  -2   6       88.30       75.14      1.77 o 
   1  -2   6      245.87      248.29      4.07 o 
   2  -2   6       15.17       19.43      0.55 o 
   3  -2   6      190.75      197.67      3.96 o 
   4  -2   6      503.73      487.80     11.20 o 
   5  -2   6      120.72      113.67      2.64 o 
   6  -2   6       68.59       67.91      1.88 o 
   7  -2   6      141.39      146.01      3.43 o 
  -8  -1   6       19.37       22.98      1.47 o 
  -7  -1   6       32.63       35.40      1.65 o 
  -6  -1   6      289.98      287.52      5.76 o 
  -5  -1   6       64.29       62.43      1.62 o 
  -4  -1   6      571.83      634.20     10.11 o 
  -3  -1   6       50.06       43.66      0.95 o 
  -2  -1   6       23.84       18.48      0.51 o 
  -1  -1   6        1.16        0.23      0.17 o 
   0  -1   6        0.05        1.04      0.25 o 
   1  -1   6      714.59      692.71     10.88 o 
   2  -1   6      214.16      223.12      3.72 o 
   3  -1   6       25.19       19.32      0.57 o 
   4  -1   6      306.60      309.38      6.44 o 
   5  -1   6      189.97      185.65      3.93 o 
   6  -1   6       45.23       42.64      1.40 o 
   7  -1   6        2.52        2.91      0.55 o 
  -8   0   6        3.58        3.89      0.76 o 
  -7   0   6       21.34       18.58      1.16 o 
  -6   0   6       19.59       18.89      0.81 o 
  -5   0   6      148.36      134.76      2.89 o 
  -4   0   6      138.93      156.31      3.12 o 
  -3   0   6      674.61      660.56     10.45 o 
  -2   0   6      146.96      147.57      2.51 o 
  -1   0   6     1343.34     1460.02     34.25 o 
   0   0   6      490.05      558.06     10.32 o 
   1   0   6       56.64       58.32      1.31 o 
   2   0   6        1.37        1.19      0.39 o 
   3   0   6      114.80      115.86      2.11 o 
   4   0   6      372.64      380.24      7.30 o 
   5   0   6       20.19       19.32      0.87 o 
   6   0   6       93.74       93.75      2.38 o 
   7   0   6       23.89       26.99      1.18 o 
  -8   1   6       59.80       60.46      2.84 o 
  -7   1   6       66.67       60.22      2.15 o 
  -6   1   6        0.39        0.54      0.25 o 
  -5   1   6      132.67      120.40      2.26 o 
  -4   1   6      230.73      201.89      3.46 o 
  -3   1   6      551.10      610.50     12.48 o 
  -2   1   6      250.94      238.95      4.06 o 
  -1   1   6        8.97        6.00      0.37 o 
   0   1   6       33.23       23.02      0.91 o 
   1   1   6      391.99      424.06      6.79 o 
   2   1   6      741.59      749.26     11.83 o 
   3   1   6       21.09       17.66      0.92 o 
   4   1   6        0.49        0.08      0.38 o 
   5   1   6       34.92       37.10      1.64 o 
   6   1   6       15.46       18.56      1.05 o 
   7   1   6       25.49       28.41      1.52 o 
  -8   2   6       57.67       66.37      4.07 o 
  -7   2   6       52.49       53.28      1.59 o 
  -6   2   6        7.85        9.59      0.65 o 
  -5   2   6       43.52       36.34      0.92 o 
  -4   2   6      151.28      137.27      2.47 o 
  -3   2   6      212.81      239.55      4.59 o 
  -2   2   6       31.06       23.84      0.61 o 
  -1   2   6       90.26       78.38      1.45 o 
   0   2   6      747.76      763.21     13.84 o 
   1   2   6      316.55      303.77      4.97 o 
   2   2   6      278.42      273.43      4.55 o 
   3   2   6      122.98      116.28      2.18 o 
   4   2   6      231.25      232.64      4.72 o 
   5   2   6      240.90      239.05      4.93 o 
   6   2   6        6.48        7.31      0.67 o 
  -8   3   6       37.80       43.13      1.85 o 
  -7   3   6      117.13      124.85      2.91 o 
  -6   3   6      177.43      142.28      2.70 o 
  -5   3   6        1.86        3.28      0.33 o 
  -4   3   6       55.03       66.24      2.52 o 
  -3   3   6      167.85      140.43      2.95 o 
  -2   3   6      629.12      681.11     10.77 o 
  -1   3   6      295.56      282.80      4.64 o 
   0   3   6        7.79        5.36      0.32 o 
   1   3   6       80.68       77.42      1.52 o 
   2   3   6      426.00      442.80      7.19 o 
   3   3   6       69.77       58.77      1.32 o 
   4   3   6       78.98       72.84      1.97 o 
   5   3   6       18.08       17.69      0.89 o 
   6   3   6        9.84       13.22      1.06 o 
  -8   4   6        0.02        0.27      0.80 o 
  -7   4   6       88.75       92.02      2.84 o 
  -6   4   6      270.46      258.06      4.51 o 
  -5   4   6        4.68        9.67      0.57 o 
  -4   4   6       40.75       33.07      0.87 o 
  -3   4   6       62.18       51.34      1.12 o 
  -2   4   6       44.50       32.24      0.97 o 
  -1   4   6      131.88      131.94      3.12 o 
   0   4   6       15.96       10.19      0.45 o 
   1   4   6       47.45       35.42      1.90 o 
   2   4   6       31.48       29.82      0.86 o 
   3   4   6      487.61      499.53      8.17 o 
   4   4   6       89.92       92.76      1.95 o 
   5   4   6      109.67      105.54      3.25 o 
   6   4   6       70.19       71.18      2.61 o 
  -8   5   6       42.42       41.37      6.31 o 
  -7   5   6       10.83       11.12      0.92 o 
  -6   5   6      130.07      143.38      3.19 o 
  -5   5   6      251.09      200.81      4.15 o 
  -4   5   6       23.73       24.06      1.25 o 
  -3   5   6      264.37      277.65      5.42 o 
  -2   5   6       57.60       44.77      1.26 o 
  -1   5   6      251.14      257.25      5.02 o 
   0   5   6      135.68      135.66      2.48 o 
   1   5   6        1.81        1.67      0.28 o 
   2   5   6       78.96       72.40      1.57 o 
   3   5   6      141.15      133.88      2.61 o 
   4   5   6       18.35       16.94      0.86 o 
   5   5   6       38.79       42.00      3.00 o 
  -7   6   6       13.06       15.36      1.07 o 
  -6   6   6       78.11       83.34      2.17 o 
  -5   6   6      219.27      203.59      4.27 o 
  -4   6   6        8.79        9.95      0.63 o 
  -3   6   6       15.94       15.17      0.75 o 
  -2   6   6        2.86        3.49      0.43 o 
  -1   6   6      470.37      427.49      8.09 o 
   0   6   6       49.39       47.78      1.63 o 
   1   6   6       26.25       25.05      0.95 o 
   2   6   6       21.68       17.60      0.83 o 
   3   6   6        0.87        1.95      0.46 o 
   4   6   6      215.73      219.01      9.45 o 
   5   6   6        7.37        8.65      0.96 o 
  -7   7   6      179.70      204.31      5.52 o 
  -6   7   6        0.87        2.51      0.60 o 
  -5   7   6       90.10      101.17      2.50 o 
  -4   7   6      124.28      109.47      2.61 o 
  -3   7   6       24.02       22.37      0.95 o 
  -2   7   6       69.14       72.93      1.90 o 
  -1   7   6       46.17       40.11      1.28 o 
   0   7   6        0.70        1.30      0.37 o 
   1   7   6       36.46       36.22      1.22 o 
   2   7   6       19.45       21.07      1.14 o 
   3   7   6       17.63       20.95      1.24 o 
   4   7   6       49.66       50.65      2.03 o 
  -6   8   6       22.51       29.95      2.05 o 
  -5   8   6        8.58        9.70      0.75 o 
  -4   8   6       14.22       14.83      0.86 o 
  -3   8   6       15.68       15.85      0.87 o 
  -2   8   6      162.50      153.79      3.44 o 
  -1   8   6        7.17        6.48      0.60 o 
   0   8   6      419.15      396.33      7.73 o 
   1   8   6        0.00        0.58      0.37 o 
   2   8   6       24.14       24.69      1.35 o 
   3   8   6       13.74       14.35      1.12 o 
  -6   9   6      246.69      269.45     12.61 o 
  -5   9   6       21.41       24.83      1.15 o 
  -4   9   6       34.31       36.45      1.38 o 
  -3   9   6        6.39        6.18      0.63 o 
  -2   9   6        0.89        1.13      0.43 o 
  -1   9   6        0.11        1.31      0.43 o 
   0   9   6       22.75       25.65      1.12 o 
   1   9   6       35.64       43.46      1.89 o 
   2   9   6        5.05        8.19      0.93 o 
  -4  10   6       12.18       12.91      0.94 o 
  -3  10   6       18.13       17.26      0.99 o 
  -2  10   6        0.44        0.68      0.44 o 
  -1  10   6      135.07      125.90      3.11 o 
   0  10   6        3.94        5.12      0.79 o 
  -1 -10   7        0.70        1.81      0.85 o 
   0 -10   7        3.64        3.73      0.73 o 
   1 -10   7       20.96       21.40      1.30 o 
   2 -10   7      292.19      278.86     10.00 o 
  -3  -9   7        0.00        1.10      0.56 o 
  -2  -9   7        0.42        0.44      0.57 o 
  -1  -9   7        5.70        6.78      1.12 o 
   0  -9   7       17.81       14.46      1.09 o 
   1  -9   7       36.13       34.37      1.63 o 
   2  -9   7      283.45      294.04      8.50 o 
   3  -9   7       88.10       89.28      2.85 o 
   4  -9   7       39.75       42.07      1.82 o 
  -4  -8   7       10.79       11.16      0.83 o 
  -3  -8   7       79.50       73.01      2.09 o 
  -2  -8   7        2.07        1.94      0.47 o 
  -1  -8   7      217.28      222.81      4.73 o 
   0  -8   7       86.58       78.96      2.09 o 
   1  -8   7       60.24       57.08      1.66 o 
   2  -8   7      111.59      102.29      2.13 o 
   3  -8   7      138.25      137.87      3.84 o 
   4  -8   7       18.81       13.60      3.18 o 
   5  -8   7       66.30       64.12      2.33 o 
  -5  -7   7      162.20      155.93      8.35 o 
  -4  -7   7       35.06       33.57      1.31 o 
  -3  -7   7       82.03       77.27      2.27 o 
  -2  -7   7        2.30        1.88      0.43 o 
  -1  -7   7       71.61       69.23      2.09 o 
   0  -7   7       66.70       59.52      1.66 o 
   1  -7   7       21.18       19.85      0.98 o 
   2  -7   7       24.69       22.92      0.79 o 
   3  -7   7      185.36      182.92      3.93 o 
   4  -7   7      197.07      186.76      4.10 o 
   5  -7   7       75.72       87.06      3.24 o 
   6  -7   7      192.97      210.49      4.65 o 
  -6  -6   7      125.84      132.56      3.30 o 
  -5  -6   7       58.90       55.53      1.76 o 
  -4  -6   7        0.12        0.29      0.35 o 
  -3  -6   7      117.78      113.08      3.23 o 
  -2  -6   7      219.00      204.61      4.29 o 
  -1  -6   7       41.11       40.68      1.27 o 
   0  -6   7     1178.18     1210.22     19.03 o 
   1  -6   7      399.42      413.64      6.84 o 
   2  -6   7      230.51      217.64      3.83 o 
   3  -6   7      153.81      135.59      6.76 o 
   4  -6   7        0.54       -0.17      0.33 o 
   5  -6   7        7.76        4.97      0.56 o 
   6  -6   7       62.53       62.28      2.28 o 
  -6  -5   7      214.26      211.01      4.65 o 
  -5  -5   7       43.66       45.01      1.50 o 
  -4  -5   7      566.26      548.18     10.47 o 
  -3  -5   7       56.24       50.94      1.48 o 
  -2  -5   7       23.80       16.78      0.77 o 
  -1  -5   7       74.46       78.74      1.80 o 
   0  -5   7      140.88      132.47      2.44 o 
   1  -5   7       26.23       21.53      0.70 o 
   2  -5   7       25.67       26.08      0.78 o 
   3  -5   7      415.36      405.38      7.80 o 
   4  -5   7      104.93       97.42      2.36 o 
   5  -5   7      173.17      158.02      3.54 o 
   6  -5   7       16.44       19.01      0.98 o 
  -7  -4   7       11.64       14.62      0.95 o 
  -6  -4   7        1.98        3.43      0.56 o 
  -5  -4   7       93.59       95.18      3.06 o 
  -4  -4   7      104.24      107.92      2.55 o 
  -3  -4   7       99.61       93.65      4.30 o 
  -2  -4   7      142.23      132.97      2.87 o 
  -1  -4   7      392.57      384.40      6.28 o 
   0  -4   7      132.38      120.85      2.78 o 
   1  -4   7     1655.60     1574.27     24.54 o 
   2  -4   7      352.15      316.33     13.11 o 
   3  -4   7      682.06      628.77     39.33 o 
   4  -4   7       16.49       16.90      0.78 o 
   5  -4   7       35.50       30.16      1.13 o 
   6  -4   7       11.47       12.98      0.84 o 
   7  -4   7       32.71       35.96      1.40 o 
  -7  -3   7       96.62      100.95      2.83 o 
  -6  -3   7      261.92      260.01      5.40 o 
  -5  -3   7      787.10      774.91     14.43 o 
  -4  -3   7       17.36       17.57      0.80 o 
  -3  -3   7      551.50      526.34      9.86 o 
  -2  -3   7      125.14      120.64      2.28 o 
  -1  -3   7      203.05      244.87      6.06 o 
   0  -3   7      272.01      254.96      4.23 o 
   1  -3   7        1.70        2.31      0.23 o 
   2  -3   7       37.44       37.81      0.90 o 
   3  -3   7       87.00       88.84      2.08 o 
   4  -3   7      779.62      753.95     14.01 o 
   5  -3   7       38.11       36.42      1.25 o 
   6  -3   7       42.62       43.04      1.46 o 
   7  -3   7        8.04        8.66      0.83 o 
  -7  -2   7        0.55        0.76      0.82 o 
  -6  -2   7      217.09      225.94      4.86 o 
  -5  -2   7      271.89      274.29      5.49 o 
  -4  -2   7       75.44       63.32      1.62 o 
  -3  -2   7       85.35       85.86      2.09 o 
  -2  -2   7      412.64      358.44     14.08 o 
  -1  -2   7        6.96        3.63      0.26 o 
   0  -2   7      157.02      148.13      3.18 o 
   1  -2   7       59.48       61.75      1.22 o 
   2  -2   7      706.18      650.20     10.32 o 
   3  -2   7       55.25       53.02      1.40 o 
   4  -2   7      945.91      950.03     17.48 o 
   5  -2   7       50.43       47.36      1.43 o 
   6  -2   7        0.26        0.34      0.41 o 
   7  -2   7       46.28       47.39      1.61 o 
  -8  -1   7      117.89      132.00      4.07 o 
  -7  -1   7      192.01      191.53      4.16 o 
  -6  -1   7      169.28      162.69      3.55 o 
  -5  -1   7      506.30      487.03      9.23 o 
  -4  -1   7     1191.26     1184.30     22.20 o 
  -3  -1   7        0.33        1.77      0.23 o 
  -2  -1   7      137.14      122.64      2.63 o 
  -1  -1   7      621.16      676.57     12.49 o 
   0  -1   7     1288.95     1534.49     34.31 o 
   1  -1   7      323.40      308.81      5.93 o 
   2  -1   7      244.10      245.65      4.09 o 
   3  -1   7       99.87       89.64      1.73 o 
   4  -1   7      259.18      253.14      5.07 o 
   5  -1   7      469.59      474.65      9.13 o 
   6  -1   7        0.01       -0.02      0.36 o 
   7  -1   7        3.08        4.54      0.79 o 
  -8   0   7       62.39       66.89      2.51 o 
  -7   0   7      190.46      180.99      4.92 o 
  -6   0   7       13.30       12.28      0.69 o 
  -5   0   7      783.06      794.48     14.42 o 
  -4   0   7      397.97      395.13      7.45 o 
  -3   0   7      286.54      274.28      6.26 o 
  -2   0   7       15.56       11.91      0.50 o 
  -1   0   7      546.63      520.30      9.71 o 
   0   0   7       12.11       10.33      0.64 o 
   1   0   7       15.78       19.16      0.54 o 
   2   0   7        3.20        3.87      0.36 o 
   3   0   7      114.10      109.76      2.06 o 
   4   0   7        6.12        6.18      0.51 o 
   5   0   7      623.64      643.81     12.14 o 
   6   0   7       77.18       82.13      2.21 o 
   7   0   7       40.35       44.76      1.58 o 
  -8   1   7       94.81      102.16      3.30 o 
  -7   1   7      307.44      320.09      7.95 o 
  -6   1   7       66.63       69.22      1.54 o 
  -5   1   7      211.18      198.47      3.50 o 
  -4   1   7       90.14       74.58      2.08 o 
  -3   1   7      943.26      941.53     14.76 o 
  -2   1   7        1.76        0.88      0.20 o 
  -1   1   7        1.78        4.79      0.36 o 
   0   1   7     1183.44     1261.72     22.99 o 
   1   1   7      826.39      892.81     14.03 o 
   2   1   7      194.47      183.91      3.16 o 
   3   1   7      120.23      112.64      2.13 o 
   4   1   7       10.05       10.66      0.64 o 
   5   1   7      295.54      298.57      6.02 o 
   6   1   7      140.51      150.25      3.48 o 
  -8   2   7       25.24       29.97      1.52 o 
  -7   2   7        5.72        6.87      0.87 o 
  -6   2   7      808.20      764.36     14.16 o 
  -5   2   7        1.76        2.59      0.46 o 
  -4   2   7      813.31      776.48     15.61 o 
  -3   2   7       12.11       11.49      0.73 o 
  -2   2   7      627.90      628.38      9.93 o 
  -1   2   7       12.86       13.98      0.45 o 
   0   2   7      257.17      246.75      5.95 o 
   1   2   7      434.31      452.36      8.55 o 
   2   2   7       32.40       27.52      0.78 o 
   3   2   7       64.33       60.78      1.35 o 
   4   2   7       50.10       46.31      1.38 o 
   5   2   7       12.82       13.39      0.80 o 
   6   2   7      221.23      233.95      5.00 o 
  -8   3   7       96.01       95.89      3.09 o 
  -7   3   7       69.42       69.29      2.76 o 
  -6   3   7      197.29      204.89      3.69 o 
  -5   3   7        0.52        0.50      0.32 o 
  -4   3   7      124.67      115.50      2.47 o 
  -3   3   7      130.02      121.51      2.62 o 
  -2   3   7      525.22      532.96      8.52 o 
  -1   3   7       84.24       62.45      1.27 o 
   0   3   7        6.82        7.01      0.38 o 
   1   3   7      658.26      628.57     19.04 o 
   2   3   7       97.72       97.95      1.92 o 
   3   3   7       63.11       66.78      1.47 o 
   4   3   7       16.36       16.54      0.94 o 
   5   3   7        2.85        2.75      0.63 o 
   6   3   7      146.60      142.65      4.22 o 
  -8   4   7       13.15       18.88      1.16 o 
  -7   4   7       46.02       48.47      1.84 o 
  -6   4   7       27.79       31.06      1.10 o 
  -5   4   7     1213.86     1134.66     20.65 o 
  -4   4   7       98.88       92.73      1.83 o 
  -3   4   7      249.89      223.11      3.81 o 
  -2   4   7       66.70       63.06      1.31 o 
  -1   4   7      197.23      186.72      3.23 o 
   0   4   7       63.39       57.45      1.25 o 
   1   4   7       63.01       60.22      1.33 o 
   2   4   7      794.23      787.93     12.57 o 
   3   4   7       41.64       40.37      1.09 o 
   4   4   7       47.18       53.65      1.58 o 
   5   4   7       36.53       38.08      2.74 o 
  -8   5   7        0.07        0.30      0.48 o 
  -7   5   7       99.73       91.94      2.89 o 
  -6   5   7       72.69       70.60      2.57 o 
  -5   5   7       25.38       26.17      1.11 o 
  -4   5   7        1.80        3.41      0.45 o 
  -3   5   7       22.95       19.84      0.79 o 
  -2   5   7      244.61      220.02      4.39 o 
  -1   5   7      403.56      398.40      7.52 o 
   0   5   7      111.48       95.29      1.87 o 
   1   5   7        0.21        0.40      0.23 o 
   2   5   7      133.73      135.17      2.73 o 
   3   5   7       34.49       33.66      1.02 o 
   4   5   7        0.90        0.91      0.58 o 
   5   5   7       74.92       71.11      3.45 o 
  -7   6   7        2.03        3.02      0.63 o 
  -6   6   7       88.37       86.65      2.23 o 
  -5   6   7      120.28      124.64      3.52 o 
  -4   6   7      594.62      567.07     10.64 o 
  -3   6   7      194.61      185.17      3.88 o 
  -2   6   7        9.86        8.84      0.60 o 
  -1   6   7        4.65        4.25      0.45 o 
   0   6   7        3.43        3.29      0.43 o 
   1   6   7       35.34       35.02      1.16 o 
   2   6   7        2.56        4.03      1.35 o 
   3   6   7      277.98      299.28      5.99 o 
   4   6   7      270.29      262.11      9.24 o 
  -7   7   7        5.43        4.95      0.73 o 
  -6   7   7       45.24       44.54      1.77 o 
  -5   7   7      144.98      149.75      3.39 o 
  -4   7   7        7.89        8.16      0.96 o 
  -3   7   7       78.60       75.11      2.25 o 
  -2   7   7        5.64        4.37      0.50 o 
  -1   7   7       16.52       13.30      0.75 o 
   0   7   7      181.65      173.67      3.73 o 
   1   7   7       66.48       62.44      1.74 o 
   2   7   7        1.11        1.43      0.43 o 
   3   7   7       24.17       29.51      1.48 o 
  -6   8   7        0.21        0.42      0.52 o 
  -5   8   7       92.92       87.77      2.34 o 
  -4   8   7      151.49      146.68      3.38 o 
  -3   8   7       98.15       91.29      2.35 o 
  -2   8   7        5.29        4.98      0.57 o 
  -1   8   7        0.61        0.76      0.38 o 
   0   8   7      121.70      112.71      2.73 o 
   1   8   7        1.84        2.24      0.47 o 
   2   8   7       18.06       11.17      1.33 o 
  -5   9   7       11.54       13.95      0.90 o 
  -4   9   7      197.35      201.06      4.43 o 
  -3   9   7       20.04       18.50      0.96 o 
  -2   9   7       28.65       29.43      1.22 o 
  -1   9   7       14.33       12.53      0.81 o 
   0   9   7        9.74       11.03      0.79 o 
   1   9   7       12.59       12.42      1.05 o 
  -3  10   7       63.32       62.94      1.96 o 
  -2  10   7       31.02       31.83      1.32 o 
  -1  10   7      131.10      133.09      3.27 o 
  -2  -9   8       20.28       18.93      1.02 o 
  -1  -9   8       14.92       16.05      1.56 o 
   0  -9   8        1.37        2.21      0.59 o 
   1  -9   8       16.19       15.76      1.10 o 
   2  -9   8        0.41        2.11      0.85 o 
   3  -9   8       98.34       96.96      5.39 o 
  -3  -8   8      192.14      182.86      4.98 o 
  -2  -8   8       83.58       83.59      2.27 o 
  -1  -8   8        0.54        1.68      0.54 o 
   0  -8   8       22.18       25.80      1.07 o 
   1  -8   8        0.06        0.11      0.33 o 
   2  -8   8       18.08       19.20      0.78 o 
   3  -8   8      185.49      191.30      4.18 o 
   4  -8   8       13.65        5.96      0.94 o 
  -4  -7   8      261.60      242.85      6.26 o 
  -3  -7   8      250.78      246.39      6.03 o 
  -2  -7   8        1.56        1.62      0.43 o 
  -1  -7   8       58.91       52.94      1.59 o 
   0  -7   8      158.74      156.45      3.45 o 
   1  -7   8       68.45       68.07      1.55 o 
   2  -7   8       33.61       31.10      0.95 o 
   3  -7   8      109.64      103.75      2.54 o 
   4  -7   8      178.76      183.52      4.05 o 
   5  -7   8       41.14       40.97      1.61 o 
  -5  -6   8        9.02        9.85      0.79 o 
  -4  -6   8       59.40       51.47      1.63 o 
  -3  -6   8       39.01       39.13      1.33 o 
  -2  -6   8      543.25      512.47     11.95 o 
  -1  -6   8       56.93       52.59      1.52 o 
   0  -6   8        0.67        1.39      0.29 o 
   1  -6   8        0.01        0.05      0.26 o 
   2  -6   8        4.78        5.48      0.50 o 
   3  -6   8       29.35       24.17      1.87 o 
   4  -6   8       94.70       98.92      2.46 o 
   5  -6   8       43.78       52.03      1.63 o 
   6  -6   8      168.92      183.81      5.28 o 
  -6  -5   8        0.16       -0.10      0.41 o 
  -5  -5   8      164.31      169.19      3.82 o 
  -4  -5   8      102.88      101.98      2.52 o 
  -3  -5   8      177.23      173.98      3.75 o 
  -2  -5   8      186.24      173.17      3.69 o 
  -1  -5   8       65.89       58.94      1.32 o 
   0  -5   8       19.49       19.51      0.93 o 
   1  -5   8      155.18      142.04      2.96 o 
   2  -5   8      182.48      159.98      6.97 o 
   3  -5   8       94.36       80.00      2.00 o 
   4  -5   8      277.13      256.76      5.25 o 
   5  -5   8      119.46      105.24      8.14 o 
   6  -5   8       24.96       12.87      1.40 o 
  -6  -4   8       36.02       34.03      1.33 o 
  -5  -4   8      386.46      398.81      7.86 o 
  -4  -4   8        7.26        6.26      0.57 o 
  -3  -4   8      197.91      175.45      6.84 o 
  -2  -4   8       64.55       66.26      1.69 o 
  -1  -4   8      710.86      686.84     10.94 o 
   0  -4   8       14.00       11.90      0.51 o 
   1  -4   8      155.63      147.26      4.99 o 
   2  -4   8      245.46      239.10      4.09 o 
   3  -4   8       49.79       43.83      1.29 o 
   4  -4   8        6.23        7.85      0.60 o 
   5  -4   8       13.73       16.63      0.88 o 
   6  -4   8        5.00        8.25      0.92 o 
  -7  -3   8      123.30      125.55      3.10 o 
  -6  -3   8        3.36        4.42      0.57 o 
  -5  -3   8        0.05        0.58      0.35 o 
  -4  -3   8      250.19      248.39      5.03 o 
  -3  -3   8      464.03      445.21      8.43 o 
  -2  -3   8        4.01        6.97      0.42 o 
  -1  -3   8      176.71      168.38      2.94 o 
   0  -3   8      566.61      519.50     16.89 o 
   1  -3   8        1.63        2.83      0.26 o 
   2  -3   8       60.82       51.23      1.14 o 
   3  -3   8      259.98      263.37      5.57 o 
   4  -3   8      149.18      142.44      3.15 o 
   5  -3   8      169.33      161.26      4.15 o 
   6  -3   8       75.33       71.46      2.64 o 
  -7  -2   8        1.63        1.86      0.46 o 
  -6  -2   8       60.49       63.01      1.79 o 
  -5  -2   8      144.38      135.93      3.75 o 
  -4  -2   8      721.34      741.86     13.74 o 
  -3  -2   8       69.63       63.70      1.66 o 
  -2  -2   8      597.01      574.14      9.17 o 
  -1  -2   8      177.54      177.27      3.21 o 
   0  -2   8      572.90      583.47     10.91 o 
   1  -2   8       20.33       21.74      0.59 o 
   2  -2   8      675.67      710.20     11.28 o 
   3  -2   8      592.03      587.16     10.99 o 
   4  -2   8        7.00        6.91      0.56 o 
   5  -2   8       11.16       13.63      0.78 o 
   6  -2   8        0.61        0.03      0.61 o 
  -7  -1   8        1.58        2.76      0.72 o 
  -6  -1   8       91.55       91.79      2.28 o 
  -5  -1   8        6.07        5.77      0.52 o 
  -4  -1   8       77.63       83.46      1.85 o 
  -3  -1   8      212.41      193.83      3.33 o 
  -2  -1   8      574.47      566.55      9.03 o 
  -1  -1   8      264.00      220.19      4.37 o 
   0  -1   8      164.92      135.30      8.54 o 
   1  -1   8      804.34      797.18     14.74 o 
   2  -1   8       19.82       20.91      0.62 o 
   3  -1   8       68.62       65.02      2.07 o 
   4  -1   8      263.22      270.88      5.44 o 
   5  -1   8      142.59      135.50      3.11 o 
   6  -1   8       20.91       21.63      1.38 o 
  -8   0   8        1.97        3.08      0.75 o 
  -7   0   8        1.93        2.33      0.44 o 
  -6   0   8       45.39       39.28      3.87 o 
  -5   0   8      165.98      169.64      3.07 o 
  -4   0   8        5.19        4.30      0.47 o 
  -3   0   8      451.56      449.98      7.26 o 
  -2   0   8      316.17      300.37      5.81 o 
  -1   0   8      601.55      540.22     36.85 o 
   0   0   8      283.21      312.06      6.03 o 
   1   0   8      420.44      434.66      8.25 o 
   2   0   8      158.16      152.47      2.70 o 
   3   0   8      602.70      627.20     11.67 o 
   4   0   8      242.96      252.81      6.41 o 
   5   0   8       39.35       43.01      2.21 o 
   6   0   8       51.86       58.23      2.33 o 
  -8   1   8        5.16        5.46      0.82 o 
  -7   1   8       84.05       94.93      2.37 o 
  -6   1   8       28.88       22.14      0.97 o 
  -5   1   8        1.22        2.05      0.33 o 
  -4   1   8       42.52       36.74      1.29 o 
  -3   1   8      328.07      323.66      5.33 o 
  -2   1   8       72.45       54.27      1.39 o 
  -1   1   8      379.28      368.39      7.04 o 
   0   1   8      839.64      802.26     26.12 o 
   1   1   8        4.06        1.37      0.22 o 
   2   1   8      243.20      240.40      4.08 o 
   3   1   8       32.96       39.81      1.02 o 
   4   1   8      169.08      172.84      3.71 o 
   5   1   8      131.03      136.46      3.17 o 
   6   1   8       81.33       83.54      2.95 o 
  -8   2   8       42.10       44.14      1.91 o 
  -7   2   8        2.07        3.93      1.19 o 
  -6   2   8      200.77      191.66      3.49 o 
  -5   2   8       62.58       56.16      1.29 o 
  -4   2   8      253.50      223.62     12.23 o 
  -3   2   8      189.27      195.02      4.71 o 
  -2   2   8      181.08      185.24      3.15 o 
  -1   2   8      211.35      210.08      4.21 o 
   0   2   8      347.45      308.58      5.83 o 
   1   2   8       86.00       84.17      2.33 o 
   2   2   8      283.26      281.70      5.61 o 
   3   2   8      124.12      125.97      2.40 o 
   4   2   8      109.44      111.44      2.89 o 
   5   2   8       19.97       21.35      1.30 o 
   6   2   8       97.58       99.82      3.30 o 
  -8   3   8       81.21       86.03      4.01 o 
  -7   3   8       17.23       17.37      0.86 o 
  -6   3   8       84.25       88.46      1.89 o 
  -5   3   8      172.22      158.74      3.36 o 
  -4   3   8        0.02        0.06      0.21 o 
  -3   3   8        0.31        1.74      0.31 o 
  -2   3   8      284.89      262.42      4.39 o 
  -1   3   8        2.17        3.12      0.27 o 
   0   3   8      156.78      152.95      2.72 o 
   1   3   8      825.05      791.83     34.84 o 
   2   3   8       81.35       84.08      1.74 o 
   3   3   8       56.33       55.48      1.88 o 
   4   3   8       11.32       12.05      0.75 o 
   5   3   8      142.02      150.94      4.39 o 
  -8   4   8       96.16      102.08      3.14 o 
  -7   4   8       67.78       67.95      2.30 o 
  -6   4   8        6.55        8.28      0.84 o 
  -5   4   8      870.52      803.35     35.44 o 
  -4   4   8       41.31       35.48      0.94 o 
  -3   4   8       99.21       92.92      1.83 o 
  -2   4   8      262.76      262.33      4.43 o 
  -1   4   8      307.69      298.48      4.99 o 
   0   4   8       10.42       10.18      0.50 o 
   1   4   8      174.80      152.38      5.05 o 
   2   4   8       21.45       20.92      0.86 o 
   3   4   8      144.18      139.99      2.69 o 
   4   4   8       23.83       27.79      1.11 o 
   5   4   8        0.08       -0.38      0.76 o 
  -7   5   8       97.89       87.47      2.81 o 
  -6   5   8        6.38        5.85      1.00 o 
  -5   5   8       13.93       17.45      0.82 o 
  -4   5   8      168.84      165.17      6.99 o 
  -3   5   8       49.78       47.73      1.75 o 
  -2   5   8       92.86      102.05      2.81 o 
  -1   5   8       28.89       28.50      0.99 o 
   0   5   8        0.18        1.03      0.32 o 
   1   5   8       76.80       72.50      3.54 o 
   2   5   8      376.49      376.55      6.34 o 
   3   5   8      118.55      116.48      2.98 o 
   4   5   8       78.10       76.10      3.90 o 
  -7   6   8       51.05       57.07      2.17 o 
  -6   6   8       40.24       41.39      1.39 o 
  -5   6   8       15.56       13.32      0.75 o 
  -4   6   8     1096.02     1015.63     25.00 o 
  -3   6   8       11.00        9.93      0.65 o 
  -2   6   8        6.37        6.16      0.53 o 
  -1   6   8       47.21       47.05      1.38 o 
   0   6   8      334.19      328.26      6.42 o 
   1   6   8        8.70        8.60      0.62 o 
   2   6   8      113.65      115.53      2.72 o 
   3   6   8      156.81      161.81      3.59 o 
  -6   7   8      109.98      102.66      3.64 o 
  -5   7   8        4.83        4.22      0.55 o 
  -4   7   8        6.12        4.12      0.55 o 
  -3   7   8       55.05       53.25      2.46 o 
  -2   7   8       82.35       82.36      2.11 o 
  -1   7   8       90.92       94.16      2.32 o 
   0   7   8        6.44        5.64      0.58 o 
   1   7   8        0.85        2.00      0.44 o 
   2   7   8       32.83       34.08      1.27 o 
   3   7   8       93.37      116.03      5.11 o 
  -6   8   8        2.48        4.08      0.58 o 
  -5   8   8       11.71       12.43      0.93 o 
  -4   8   8        1.83        0.91      0.41 o 
  -3   8   8      500.13      468.45      9.08 o 
  -2   8   8        0.01        0.41      0.37 o 
  -1   8   8        0.50        1.06      0.38 o 
   0   8   8        1.42        2.17      0.46 o 
   1   8   8      107.79      108.97      2.72 o 
   2   8   8        3.50        1.72      0.73 o 
  -5   9   8       85.65       83.91      2.35 o 
  -4   9   8       14.16       13.63      1.10 o 
  -3   9   8        6.21        7.46      0.70 o 
  -2   9   8       17.46       19.31      1.01 o 
  -1   9   8       11.34       12.88      0.83 o 
   0   9   8        6.36        7.92      0.91 o 
  -1  -9   9       23.43       23.70      1.33 o 
   0  -9   9       92.94       92.04      4.24 o 
   1  -9   9        9.70        9.36      1.22 o 
  -3  -8   9       12.12       13.67      1.14 o 
  -2  -8   9       46.60       47.82      2.00 o 
  -1  -8   9       17.37       17.56      1.13 o 
   0  -8   9       74.67       75.29      2.58 o 
   1  -8   9       55.45       52.31      2.01 o 
   2  -8   9       42.48       45.58      1.82 o 
   3  -8   9       33.17       39.81      1.75 o 
   4  -8   9        7.93       10.11      1.26 o 
  -4  -7   9       58.64       55.99      2.28 o 
  -3  -7   9       21.94       20.21      1.79 o 
  -2  -7   9        8.55        8.66      0.86 o 
  -1  -7   9       86.85       74.53      2.55 o 
   0  -7   9       40.97       41.19      1.88 o 
   1  -7   9       38.79       46.25      1.76 o 
   2  -7   9      170.75      161.60      4.48 o 
   3  -7   9        0.60        1.45      0.47 o 
   4  -7   9       31.67       33.15      2.45 o 
   5  -7   9       12.66       12.47      1.19 o 
  -5  -6   9        0.57        0.38      0.81 o 
  -4  -6   9       41.66       35.40      1.68 o 
  -3  -6   9       38.85       39.72      1.75 o 
  -2  -6   9      145.74      138.58      5.06 o 
  -1  -6   9      171.27      166.24      6.33 o 
   0  -6   9        0.30        0.09      0.27 o 
   1  -6   9      258.13      242.63      4.97 o 
   2  -6   9       96.41       93.03      2.28 o 
   3  -6   9        0.12        0.13      0.36 o 
   4  -6   9       83.96       89.04      2.96 o 
   5  -6   9       46.18       44.75      1.97 o 
  -6  -5   9        0.42        0.76      0.51 o 
  -5  -5   9        9.11       11.09      0.99 o 
  -4  -5   9        3.15        5.40      1.01 o 
  -3  -5   9      440.55      413.17     10.77 o 
  -2  -5   9       11.59       11.68      0.95 o 
  -1  -5   9       27.03       22.96      0.99 o 
   0  -5   9      417.66      393.21      7.63 o 
   1  -5   9      582.87      570.98     10.83 o 
   2  -5   9        0.02        0.66      0.40 o 
   3  -5   9      296.32      278.07     12.09 o 
   4  -5   9      108.80      102.85      3.33 o 
   5  -5   9       15.96       18.87      1.23 o 
  -6  -4   9        1.57        3.10      1.15 o 
  -5  -4   9        8.08        6.77      0.64 o 
  -4  -4   9       23.40       24.78      1.03 o 
  -3  -4   9      124.50      104.14      3.15 o 
  -2  -4   9      220.90      240.58      6.14 o 
  -1  -4   9      176.92      159.38      3.40 o 
   0  -4   9       95.96       90.31      2.14 o 
   1  -4   9       51.86       57.06      1.54 o 
   2  -4   9      327.94      294.09     13.76 o 
   3  -4   9       73.10       73.27      2.47 o 
   4  -4   9       54.51       52.35      2.05 o 
   5  -4   9      212.80      214.69      5.90 o 
   6  -4   9      101.04      102.81      3.47 o 
  -7  -3   9      191.50      207.84      5.84 o 
  -6  -3   9       33.61       34.21      1.65 o 
  -5  -3   9        9.64        9.90      0.71 o 
  -4  -3   9      121.03      119.12      2.73 o 
  -3  -3   9       21.84       17.68      1.03 o 
  -2  -3   9      418.06      388.89      7.50 o 
  -1  -3   9        7.20        8.02      0.81 o 
   0  -3   9       39.06       32.39      1.04 o 
   1  -3   9      660.50      615.94     27.64 o 
   2  -3   9      868.68      843.29     15.67 o 
   3  -3   9       18.93       19.32      1.14 o 
   4  -3   9      216.06      217.43      6.36 o 
   5  -3   9      203.34      212.18      5.83 o 
   6  -3   9        4.02        7.42      0.93 o 
  -7  -2   9       23.88       29.44      1.55 o 
  -6  -2   9      443.84      453.35      8.86 o 
  -5  -2   9      105.47      107.00      2.55 o 
  -4  -2   9      509.14      496.58     11.83 o 
  -3  -2   9      115.33      119.55      2.67 o 
  -2  -2   9       83.92       61.58      1.59 o 
  -1  -2   9      338.95      372.98      7.18 o 
   0  -2   9       14.53        4.74      0.47 o 
   1  -2   9        5.26        5.02      0.44 o 
   2  -2   9        6.80        9.72      0.62 o 
   3  -2   9       27.30       28.76      1.38 o 
   4  -2   9       11.34       13.15      1.01 o 
   5  -2   9       70.71       68.97      2.55 o 
   6  -2   9      219.54      236.31      6.52 o 
  -7  -1   9       59.67       62.94      3.05 o 
  -6  -1   9      364.04      364.55      7.22 o 
  -5  -1   9      355.12      349.43      8.39 o 
  -4  -1   9      112.95      102.60      2.85 o 
  -3  -1   9      426.43      419.74      8.06 o 
  -2  -1   9       24.24       22.51      0.85 o 
  -1  -1   9       42.12       37.82      1.13 o 
   0  -1   9      133.94      135.85      3.62 o 
   1  -1   9       74.45       66.61      1.68 o 
   2  -1   9      315.83      312.82      7.72 o 
   3  -1   9      460.39      457.64     11.02 o 
   4  -1   9       57.77       60.41      2.26 o 
   5  -1   9      105.27      107.12      3.46 o 
   6  -1   9       78.77       87.08      3.11 o 
  -7   0   9        3.07        5.55      0.87 o 
  -6   0   9       11.92       14.35      0.79 o 
  -5   0   9      589.89      571.75     10.72 o 
  -4   0   9      784.46      748.72     20.75 o 
  -3   0   9     1701.44     1709.61     31.14 o 
  -2   0   9       82.93       68.81      1.71 o 
  -1   0   9       28.15       13.11      2.15 o 
   0   0   9       93.88       91.05      2.11 o 
   1   0   9        9.81       18.79      0.77 o 
   2   0   9      172.84      172.50      3.66 o 
   3   0   9      153.10      144.52      4.09 o 
   4   0   9       81.65       74.39      2.58 o 
   5   0   9        1.34        1.68      0.62 o 
   6   0   9       28.74       29.26      1.64 o 
  -8   1   9       29.08       44.63      2.91 o 
  -7   1   9       97.53      119.78      3.62 o 
  -6   1   9       90.14       89.77      2.22 o 
  -5   1   9      315.11      298.35      5.08 o 
  -4   1   9      852.49      837.88     15.59 o 
  -3   1   9       57.61       54.96      1.49 o 
  -2   1   9      750.14      704.95     25.97 o 
  -1   1   9        1.64        1.83      0.32 o 
   0   1   9       18.03       11.35      0.61 o 
   1   1   9      383.13      379.68      7.36 o 
   2   1   9       65.11       61.57      1.65 o 
   3   1   9       36.66       32.80      1.48 o 
   4   1   9      245.70      242.89      6.39 o 
   5   1   9      119.33      121.69      3.79 o 
   6   1   9       65.55       68.08      3.61 o 
  -8   2   9       38.42       48.85      2.98 o 
  -7   2   9       45.25       51.17      2.11 o 
  -6   2   9       54.28       62.97      1.49 o 
  -5   2   9       33.17       32.93      1.13 o 
  -4   2   9      310.37      304.44      6.05 o 
  -3   2   9      685.56      598.40     26.54 o 
  -2   2   9     1459.61     1433.32     26.18 o 
  -1   2   9        2.18        2.17      0.35 o 
   0   2   9        1.28        0.69      0.38 o 
   1   2   9        0.54        0.89      0.32 o 
   2   2   9        9.99        8.93      0.69 o 
   3   2   9      169.50      163.69      4.49 o 
   4   2   9      298.27      299.90      7.67 o 
   5   2   9      134.17      137.09      4.89 o 
  -7   3   9        1.13        2.35      0.62 o 
  -6   3   9        7.70       12.73      0.78 o 
  -5   3   9       25.40       17.86      0.86 o 
  -4   3   9      130.65      112.86      8.59 o 
  -3   3   9      606.35      577.28     10.91 o 
  -2   3   9       26.65       23.28      0.89 o 
  -1   3   9      470.66      460.22      8.79 o 
   0   3   9       36.98       29.66      2.59 o 
   1   3   9       17.36       19.46      1.32 o 
   2   3   9       99.99       98.11      2.38 o 
   3   3   9       28.74       27.86      1.92 o 
   4   3   9        2.46        2.30      0.62 o 
   5   3   9      242.43      256.72      6.83 o 
  -6   4   9       30.75       30.77      2.31 o 
  -5   4   9      105.21      102.64      4.36 o 
  -4   4   9       23.85       20.43      1.11 o 
  -3   4   9       92.47       87.13      2.66 o 
  -2   4   9       10.65       10.79      0.63 o 
  -1   4   9      507.06      503.70      9.60 o 
   0   4   9        1.14        2.15      0.44 o 
   1   4   9        1.03        1.61      0.38 o 
   2   4   9        0.38        0.69      0.35 o 
   3   4   9       69.39       70.79      2.55 o 
   4   4   9       43.84       44.82      1.90 o 
  -6   5   9       20.53       17.27      1.58 o 
  -5   5   9        0.74        1.06      0.49 o 
  -4   5   9      623.84      573.78     13.41 o 
  -3   5   9      103.51      103.11      3.09 o 
  -2   5   9      188.61      173.96      4.64 o 
  -1   5   9       78.28       70.22      2.32 o 
   0   5   9       88.86       88.90      3.08 o 
   1   5   9       20.18       20.78      1.28 o 
   2   5   9       10.89       11.35      0.72 o 
   3   5   9       17.71       19.78      0.95 o 
   4   5   9       28.56       29.68      1.52 o 
  -6   6   9      178.02      165.41      4.69 o 
  -5   6   9        2.41        2.69      0.61 o 
  -4   6   9      156.72      147.59      4.19 o 
  -3   6   9       23.17       23.50      1.43 o 
  -2   6   9       48.38       43.96      2.24 o 
  -1   6   9      131.44      123.42      3.58 o 
   0   6   9      238.48      240.86      6.19 o 
   1   6   9        0.82        0.79      0.68 o 
   2   6   9        3.33        4.65      0.66 o 
   3   6   9        3.71        4.21      0.80 o 
  -6   7   9       44.97       48.94      2.08 o 
  -5   7   9       42.51       41.76      1.86 o 
  -4   7   9        0.51        1.12      0.56 o 
  -3   7   9      788.11      739.26     17.16 o 
  -2   7   9      135.46      126.78      3.75 o 
  -1   7   9       62.26       62.72      2.29 o 
   0   7   9        0.09        0.87      0.52 o 
   1   7   9        2.41        3.28      1.17 o 
   2   7   9        7.00        7.44      1.19 o 
  -5   8   9       94.26       83.95      2.94 o 
  -4   8   9        0.88        1.20      0.62 o 
  -3   8   9      263.70      248.08      6.57 o 
  -2   8   9      141.59      136.10      4.06 o 
  -1   8   9       51.78       48.44      2.00 o 
   0   8   9       59.08       60.05      2.29 o 
   1   8   9      149.45      142.39      4.20 o 
  -4   9   9       18.01       18.54      1.35 o 
  -3   9   9        0.59        0.15      0.58 o 
  -2   9   9      294.31      284.54      7.44 o 
  -1   9   9       68.88       70.28      2.63 o 
  -2  -8  10        0.43        2.35      0.62 o 
  -1  -8  10       30.73       33.40      2.16 o 
   0  -8  10      207.14      208.02      5.93 o 
   1  -8  10       18.98       19.44      1.18 o 
   2  -8  10       41.23       45.07      1.86 o 
   3  -8  10       20.87       27.21      1.46 o 
  -4  -7  10      136.09      124.43      6.25 o 
  -3  -7  10        4.12        1.61      0.62 o 
  -2  -7  10        2.33        0.28      0.56 o 
  -1  -7  10       86.82       84.46      4.55 o 
   0  -7  10       81.53       74.74      2.55 o 
   1  -7  10      102.42      110.87      2.68 o 
   2  -7  10       51.61       55.31      2.36 o 
   3  -7  10       23.21       23.42      2.11 o 
   4  -7  10        5.33        8.42      0.92 o 
  -4  -6  10       91.87      100.05      3.32 o 
  -3  -6  10       28.24       23.99      3.49 o 
  -2  -6  10       56.79       56.22      2.64 o 
  -1  -6  10        3.76        4.24      0.65 o 
   0  -6  10        3.71        3.97      0.61 o 
   1  -6  10       88.18       83.71      2.54 o 
   2  -6  10        1.00        1.33      0.41 o 
   3  -6  10        1.92        1.73      1.03 o 
   4  -6  10        2.04        2.58      0.65 o 
  -5  -5  10       84.40       86.31      3.18 o 
  -4  -5  10      339.43      335.40      8.55 o 
  -3  -5  10      230.67      201.16      6.78 o 
  -2  -5  10        0.05        0.75      0.48 o 
  -1  -5  10      190.37      166.92      4.57 o 
   0  -5  10      118.53      115.67      2.68 o 
   1  -5  10       58.93       53.51      1.54 o 
   2  -5  10      134.33      138.13      3.97 o 
   3  -5  10        0.13        0.25      0.45 o 
   4  -5  10        0.80        0.61      0.73 o 
   5  -5  10        1.08        0.82      0.58 o 
  -6  -4  10      129.63      140.72      4.31 o 
  -5  -4  10       30.43       33.92      4.12 o 
  -4  -4  10        7.66        6.89      0.80 o 
  -3  -4  10      401.05      415.97     10.17 o 
  -2  -4  10      116.24      106.55      3.21 o 
  -1  -4  10      116.45      107.71      2.50 o 
   0  -4  10        8.76       11.59      0.68 o 
   1  -4  10        1.38        2.60      0.40 o 
   2  -4  10       89.32       81.42      2.05 o 
   3  -4  10        1.22        2.44      0.56 o 
   4  -4  10       57.41       55.02      2.59 o 
   5  -4  10       22.69       23.91      1.65 o 
  -6  -3  10        9.29        6.41      2.22 o 
  -5  -3  10        2.71        3.52      0.65 o 
  -4  -3  10       30.42       31.47      1.64 o 
  -3  -3  10      307.16      300.47      7.56 o 
  -2  -3  10      176.85      151.42      4.90 o 
  -1  -3  10       61.11       63.97      1.67 o 
   0  -3  10      321.03      292.96      6.49 o 
   1  -3  10      279.25      267.23      6.64 o 
   2  -3  10       14.92       15.85      0.78 o 
   3  -3  10       49.29       50.29      2.50 o 
   4  -3  10       10.11       11.26      1.00 o 
   5  -3  10        0.82        1.67      0.68 o 
  -7  -2  10        8.13        9.51      1.00 o 
  -6  -2  10        2.52        1.79      0.53 o 
  -5  -2  10       44.14       42.96      1.81 o 
  -4  -2  10       75.77       72.43      2.44 o 
  -3  -2  10        0.65        1.64      0.87 o 
  -2  -2  10      607.34      599.78     25.53 o 
  -1  -2  10      149.37      144.98      3.85 o 
   0  -2  10      111.85      107.75      2.48 o 
   1  -2  10        6.18        5.15      0.84 o 
   2  -2  10        0.36        0.87      0.71 o 
   3  -2  10      231.15      230.94      6.11 o 
   4  -2  10       11.83       12.20      1.09 o 
   5  -2  10      150.01      158.81      4.72 o 
  -7  -1  10       43.86       47.08      2.02 o 
  -6  -1  10       10.08       13.70      1.04 o 
  -5  -1  10        5.79        7.57      0.80 o 
  -4  -1  10       16.38       16.94      0.79 o 
  -3  -1  10       32.52       29.07      1.03 o 
  -2  -1  10       80.26       74.91      1.87 o 
  -1  -1  10      135.02      120.86      2.70 o 
   0  -1  10      200.03      173.44      9.19 o 
   1  -1  10       89.48       85.76      2.10 o 
   2  -1  10      286.47      299.81      6.01 o 
   3  -1  10      186.99      187.59      5.13 o 
   4  -1  10        2.62        2.66      0.66 o 
   5  -1  10       15.67       15.79      1.26 o 
  -7   0  10       25.82       34.43      1.66 o 
  -6   0  10       78.64       82.74      2.76 o 
  -5   0  10      170.51      159.05      4.40 o 
  -4   0  10       38.02       34.15      1.15 o 
  -3   0  10        3.53        4.26      0.44 o 
  -2   0  10       77.04       73.18      1.85 o 
  -1   0  10      273.16      271.77      6.71 o 
   0   0  10       10.09       12.40      0.68 o 
   1   0  10       60.82       53.32      1.50 o 
   2   0  10       49.17       51.35      1.50 o 
   3   0  10        6.44        5.62      1.08 o 
   4   0  10      193.74      201.74      5.55 o 
   5   0  10        2.67        4.46      0.79 o 
  -7   1  10       67.91       68.84      3.08 o 
  -6   1  10      102.15       94.62      2.99 o 
  -5   1  10       40.81       43.16      1.35 o 
  -4   1  10      282.26      260.55      5.30 o 
  -3   1  10        0.03        0.32      0.29 o 
  -2   1  10      321.50      286.20     20.00 o 
  -1   1  10       14.91       13.57      0.69 o 
   0   1  10      122.70      122.46      2.76 o 
   1   1  10      229.45      239.92      4.91 o 
   2   1  10       16.55       15.45      0.77 o 
   3   1  10       71.16       69.63      2.56 o 
   4   1  10      179.71      181.68      5.10 o 
   5   1  10        0.43        0.86      0.61 o 
  -7   2  10       22.14       25.93      1.34 o 
  -6   2  10       39.31       48.33      1.97 o 
  -5   2  10      208.44      210.55      5.49 o 
  -4   2  10      225.52      206.79      4.33 o 
  -3   2  10      208.11      192.22      6.96 o 
  -2   2  10      542.13      550.88     10.47 o 
  -1   2  10      266.78      249.69      5.05 o 
   0   2  10       91.89       74.66      6.34 o 
   1   2  10       92.17       93.53      2.28 o 
   2   2  10        7.76        8.12      0.60 o 
   3   2  10       46.24       46.33      1.88 o 
   4   2  10        0.02        0.97      0.56 o 
   5   2  10       15.14       15.99      1.24 o 
  -7   3  10        2.22        3.21      0.99 o 
  -6   3  10       41.35       51.08      1.95 o 
  -5   3  10       79.34       76.50      2.03 o 
  -4   3  10      220.77      195.36     14.47 o 
  -3   3  10      644.85      608.90     11.53 o 
  -2   3  10       10.60       12.07      0.69 o 
  -1   3  10      638.65      662.09     12.48 o 
   0   3  10        3.18        4.89      0.62 o 
   1   3  10       90.18       81.58      2.52 o 
   2   3  10      174.37      184.13      4.43 o 
   3   3  10       41.08       39.71      1.74 o 
   4   3  10        0.08       -0.26      0.51 o 
  -7   4  10       71.35       83.54      2.83 o 
  -6   4  10        0.87        1.84      0.59 o 
  -5   4  10        3.11        4.74      1.55 o 
  -4   4  10      215.40      205.88      5.38 o 
  -3   4  10      105.25       94.61      2.88 o 
  -2   4  10      333.77      334.69     12.25 o 
  -1   4  10     1040.46     1004.89     19.44 o 
   0   4  10      228.68      234.06      4.86 o 
   1   4  10       48.97       47.19      1.46 o 
   2   4  10      198.08      203.84      7.66 o 
   3   4  10        0.09        0.59      0.53 o 
   4   4  10       22.49       21.86      1.35 o 
  -7   5  10      142.42      159.89      4.61 o 
  -6   5  10        1.52        0.40      0.79 o 
  -5   5  10        0.21        1.76      0.58 o 
  -4   5  10        0.05        1.03      0.57 o 
  -3   5  10      290.02      272.84      9.78 o 
  -2   5  10      314.20      310.81      7.70 o 
  -1   5  10        0.02        0.10      0.48 o 
   0   5  10      665.81      664.80     15.37 o 
   1   5  10        0.00        0.98      0.65 o 
   2   5  10       29.47       31.40      1.66 o 
   3   5  10       49.15       53.49      2.84 o 
  -6   6  10      124.59      118.04      3.69 o 
  -5   6  10        1.67        1.27      0.59 o 
  -4   6  10       37.43       28.68      1.47 o 
  -3   6  10       96.18       87.95      3.42 o 
  -2   6  10       59.80       51.75      2.03 o 
  -1   6  10      103.57       93.84      2.98 o 
   0   6  10      542.05      546.02     12.89 o 
   1   6  10       82.80       82.68      3.81 o 
   2   6  10       33.73       35.02      2.88 o 
  -6   7  10      110.02      126.06      3.94 o 
  -5   7  10       39.52       41.22      1.91 o 
  -4   7  10        1.31        1.66      0.88 o 
  -3   7  10      139.60      123.33      3.76 o 
  -2   7  10      130.53      121.53      3.71 o 
  -1   7  10       30.49       29.09      1.72 o 
   0   7  10       17.64       20.19      1.30 o 
   1   7  10      428.25      432.49     15.03 o 
   2   7  10        4.05        4.82      1.06 o 
  -4   8  10        9.05        6.51      0.92 o 
  -3   8  10       74.20       67.30      2.56 o 
  -2   8  10        4.56        6.11      0.86 o 
  -1   8  10       63.82       64.54      2.47 o 
   0   8  10        1.40        1.00      0.61 o 
  -1  -8  11       12.84       10.95      1.11 o 
   0  -8  11      109.16      107.30      6.72 o 
   1  -8  11       83.00       87.43      2.93 o 
  -3  -7  11        8.24       10.22      1.03 o 
  -2  -7  11       86.60       91.40      3.12 o 
   0  -7  11        1.20        1.34      0.50 o 
   1  -7  11      101.43      106.39      3.31 o 
   2  -7  11       12.25       15.74      1.57 o 
   3  -7  11      396.71      411.62     10.34 o 
  -4  -6  11        8.21        7.88      1.50 o 
  -3  -6  11       94.14       86.18      2.98 o 
  -2  -6  11        4.24        4.40      0.73 o 
  -1  -6  11       19.39       19.38      1.18 o 
   0  -6  11        0.34        1.08      0.50 o 
   1  -6  11       96.82       97.48      2.45 o 
   2  -6  11       79.27       78.73      2.69 o 
   3  -6  11        9.76        3.97      0.83 o 
   4  -6  11        7.45        6.23      0.85 o 
  -5  -5  11       87.46       96.52      3.31 o 
  -4  -5  11       16.69       17.99      1.24 o 
  -3  -5  11        2.71        2.33      1.27 o 
  -2  -5  11        0.08        0.33      0.47 o 
  -1  -5  11        0.50        1.63      0.50 o 
   0  -5  11      164.10      166.79      3.68 o 
   1  -5  11       33.16       34.68      1.22 o 
   2  -5  11      231.79      239.28      6.30 o 
   3  -5  11       34.44       39.44      1.80 o 
   4  -5  11      263.73      289.40      8.56 o 
  -5  -4  11        0.05        0.31      0.52 o 
  -4  -4  11       73.44       72.64      2.61 o 
  -3  -4  11       17.76       21.56      1.28 o 
  -2  -4  11      308.47      287.10      7.34 o 
  -1  -4  11        7.69        7.80      0.58 o 
   0  -4  11        4.98        4.19      0.50 o 
   1  -4  11       25.40       19.88      0.90 o 
   2  -4  11        1.80        3.48      0.93 o 
   3  -4  11       17.32       21.28      1.29 o 
   4  -4  11        3.09        4.01      1.14 o 
   5  -4  11       57.98       60.66      2.48 o 
  -6  -3  11       11.56       13.63      1.15 o 
  -5  -3  11        5.19        6.90      0.83 o 
  -4  -3  11      214.90      232.72      6.20 o 
  -3  -3  11      184.26      172.73      4.79 o 
  -2  -3  11      331.32      286.99      5.79 o 
  -1  -3  11       40.41       54.01      1.54 o 
   0  -3  11       75.50       67.62      1.80 o 
   1  -3  11       58.23       60.96      2.08 o 
   2  -3  11      179.56      180.37      5.06 o 
   3  -3  11      313.30      330.97      8.45 o 
   4  -3  11       18.80       20.65      1.63 o 
   5  -3  11       19.29       21.96      2.80 o 
  -6  -2  11        0.21        0.43      0.50 o 
  -5  -2  11      189.54      195.62      5.40 o 
  -4  -2  11       22.36       23.43      1.29 o 
  -3  -2  11      143.94      151.46      3.36 o 
  -2  -2  11      111.98      119.82      2.98 o 
  -1  -2  11      287.36      260.86      5.29 o 
   0  -2  11        2.19        1.07      0.36 o 
   1  -2  11       32.81       26.73      1.03 o 
   2  -2  11      188.43      186.83      4.05 o 
   3  -2  11       91.01       91.52      4.03 o 
   4  -2  11        3.21        3.87      0.79 o 
   5  -2  11       27.70       29.24      1.69 o 
  -7  -1  11        2.05        1.74      0.60 o 
  -6  -1  11        1.23        0.46      0.42 o 
  -5  -1  11        7.54        8.26      0.85 o 
  -4  -1  11       66.68       63.40      2.24 o 
  -3  -1  11      180.27      189.17      4.03 o 
  -2  -1  11      473.03      449.59      8.69 o 
  -1  -1  11      506.81      447.50      8.64 o 
   0  -1  11      317.87      343.04      6.77 o 
   1  -1  11       98.10       80.31      2.05 o 
   2  -1  11        0.02        0.38      0.53 o 
   3  -1  11       82.98       85.69      2.91 o 
   4  -1  11      154.02      163.44      4.80 o 
   5  -1  11        0.14        0.55      0.65 o 
  -7   0  11      171.01      185.04      5.26 o 
  -6   0  11        0.60        0.47      0.36 o 
  -5   0  11        0.07        0.24      0.39 o 
  -4   0  11       11.19       13.09      1.03 o 
  -3   0  11      342.78      344.14      6.82 o 
  -2   0  11      180.43      175.19      3.75 o 
  -1   0  11      206.45      205.77      5.34 o 
   0   0  11       76.84       74.30      1.92 o 
   1   0  11      127.76      122.38      2.82 o 
   2   0  11       27.92       24.33      1.47 o 
   3   0  11      195.95      207.02      7.79 o 
   4   0  11       32.69       32.12      1.68 o 
   5   0  11        5.75        6.96      0.97 o 
  -7   1  11        7.95        5.68      1.32 o 
  -6   1  11       13.27       16.66      1.11 o 
  -5   1  11       44.02       39.33      1.32 o 
  -4   1  11       37.50       36.70      1.23 o 
  -3   1  11      292.13      275.55      5.59 o 
  -2   1  11       20.89       17.91      2.13 o 
  -1   1  11      495.96      481.75      9.25 o 
   0   1  11      164.83      144.17      3.22 o 
   1   1  11      335.49      332.15      9.18 o 
   2   1  11       17.97       16.27      1.17 o 
   3   1  11       17.89       17.06      1.21 o 
   4   1  11        5.23        6.39      0.89 o 
  -7   2  11      207.00      225.74     16.81 o 
  -6   2  11      313.28      344.55     11.66 o 
  -5   2  11       30.89       32.67      1.19 o 
  -4   2  11       17.70       19.11      0.87 o 
  -3   2  11      215.04      193.30     11.85 o 
  -2   2  11      514.37      537.07     10.29 o 
  -1   2  11       41.97       40.64      1.46 o 
   0   2  11      186.24      178.17      4.21 o 
   1   2  11        5.26        7.67      0.75 o 
   2   2  11      275.78      283.95      5.83 o 
   3   2  11        6.67        6.74      0.85 o 
   4   2  11       26.41       28.61      1.57 o 
  -7   3  11       17.91       32.27      2.34 o 
  -6   3  11       11.68        7.78      1.17 o 
  -5   3  11      114.35      121.37      3.64 o 
  -4   3  11        6.69        4.72      0.53 o 
  -3   3  11       67.77       65.17      1.80 o 
  -2   3  11      227.56      214.67      4.51 o 
  -1   3  11        9.92       10.58      0.68 o 
   0   3  11      264.03      249.79      6.36 o 
   1   3  11       18.80       17.98      0.88 o 
   2   3  11      101.89      100.98      4.77 o 
   3   3  11        8.41        9.54      0.95 o 
   4   3  11       17.97       18.62      1.54 o 
  -7   4  11       52.83       64.74      2.42 o 
  -6   4  11      162.36      178.27      4.95 o 
  -5   4  11      167.34      102.48      4.52 o 
  -4   4  11        5.64        7.51      0.93 o 
  -3   4  11       97.63       98.12      3.03 o 
  -2   4  11      357.04      351.88      8.60 o 
  -1   4  11       56.82       59.80      2.13 o 
   0   4  11        6.00        6.40      0.70 o 
   1   4  11      125.32      125.52      2.97 o 
   2   4  11        1.30        2.21      0.45 o 
   3   4  11      108.06      115.58      3.60 o 
  -6   5  11       30.86       36.47      2.48 o 
  -5   5  11       38.44       34.80      1.66 o 
  -4   5  11       89.81       87.86      2.88 o 
  -3   5  11       42.75       41.95      1.78 o 
  -2   5  11       96.86       94.44      2.99 o 
  -1   5  11       10.93       10.21      0.92 o 
   0   5  11       71.45       70.31      2.75 o 
   1   5  11       70.53       70.04      3.62 o 
   2   5  11        6.65        7.69      0.84 o 
   3   5  11       33.93       32.25      2.20 o 
  -6   6  11       59.42       69.93      2.62 o 
  -5   6  11       47.46       48.22      2.06 o 
  -4   6  11       16.88       22.66      1.42 o 
  -3   6  11       29.22       26.59      1.43 o 
  -2   6  11      175.08      176.06      4.91 o 
  -1   6  11       67.43       65.37      2.39 o 
   0   6  11       50.32       54.32      3.49 o 
   1   6  11       32.08       32.47      1.57 o 
   2   6  11       64.78       70.38      5.47 o 
  -5   7  11       49.55       50.50      2.20 o 
  -4   7  11       26.63       26.14      1.51 o 
  -3   7  11       12.54       14.16      1.15 o 
  -2   7  11       53.15       52.43      2.17 o 
  -1   7  11       79.00       78.46      2.76 o 
   0   7  11        8.45        9.57      1.02 o 
   1   7  11      157.21      166.70      6.72 o 
  -3   8  11        9.30        8.13      0.99 o 
  -2   8  11       52.18       47.75      2.10 o 
  -2  -7  12       33.10       33.45      1.72 o 
  -1  -7  12        4.97        4.11      0.73 o 
   0  -7  12       18.58       22.07      1.34 o 
   2  -7  12        1.07        1.67      0.70 o 
  -3  -6  12       39.60       45.36      2.04 o 
  -2  -6  12        0.23        1.72      0.58 o 
  -1  -6  12      153.08      164.25      5.53 o 
   0  -6  12      173.67      173.25      4.90 o 
   1  -6  12       36.22       36.40      1.33 o 
   2  -6  12       31.99       38.11      1.78 o 
   3  -6  12      118.63      126.33      5.89 o 
  -4  -5  12        0.02        0.57      0.58 o 
  -3  -5  12      150.03      141.20      4.27 o 
  -2  -5  12       78.21       73.36      2.63 o 
  -1  -5  12       26.87       24.17      1.35 o 
   0  -5  12      104.99      100.32      2.52 o 
   1  -5  12        3.96        5.83      0.96 o 
   2  -5  12      173.45      172.88      4.91 o 
   3  -5  12        2.00        3.58      0.73 o 
  -5  -4  12        7.14        6.89      0.91 o 
  -4  -4  12       16.04       17.17      1.22 o 
  -3  -4  12       20.72       22.57      1.35 o 
  -2  -4  12       30.72       40.48      1.79 o 
  -1  -4  12       24.87       20.56      0.92 o 
   0  -4  12       42.14       42.80      1.39 o 
   1  -4  12      182.59      177.12      3.92 o 
   2  -4  12       88.43       91.70      3.28 o 
   3  -4  12       79.18       86.95      3.03 o 
   4  -4  12       82.94       94.14      4.22 o 
  -5  -3  12      195.27      219.74      6.08 o 
  -4  -3  12       15.26       19.14      1.26 o 
  -3  -3  12       81.39       80.30      2.76 o 
  -2  -3  12       16.37       15.62      0.81 o 
  -1  -3  12      117.36      112.45      2.68 o 
   0  -3  12       29.52       25.02      1.07 o 
   1  -3  12      169.21      156.17      4.34 o 
   2  -3  12        8.29       10.84      0.97 o 
   3  -3  12      199.57      206.81      5.79 o 
   4  -3  12       39.27       44.98      2.08 o 
  -6  -2  12       86.61       98.82      3.34 o 
  -5  -2  12       51.30       51.22      2.13 o 
  -4  -2  12        7.06        9.03      0.91 o 
  -3  -2  12       22.58       23.47      1.34 o 
  -2  -2  12        4.86        5.15      0.53 o 
  -1  -2  12        7.62       11.59      0.72 o 
   0  -2  12       15.00       11.37      0.71 o 
   1  -2  12        1.23        1.35      0.42 o 
   2  -2  12      189.42      187.23      5.21 o 
   3  -2  12       15.42       19.68      1.33 o 
   4  -2  12       39.29       46.11      2.13 o 
  -6  -1  12       48.79       51.36      2.13 o 
  -5  -1  12       41.02       46.44      2.18 o 
  -4  -1  12      237.85      237.47      6.27 o 
  -3  -1  12       31.84       36.61      1.28 o 
  -2  -1  12       36.66       39.63      1.31 o 
  -1  -1  12      103.96       98.20      2.41 o 
   0  -1  12      103.95      110.62      2.64 o 
   1  -1  12        4.37        6.22      1.63 o 
   2  -1  12       29.09       27.35      1.46 o 
   3  -1  12       49.20       51.34      2.17 o 
   4  -1  12      239.02      245.57      7.49 o 
  -6   0  12      151.13      145.73      4.33 o 
  -5   0  12       28.13       32.25      1.56 o 
  -4   0  12      109.37      112.24      2.72 o 
  -3   0  12       36.32       39.42      1.33 o 
  -2   0  12       12.40       14.95      0.80 o 
  -1   0  12        0.73        1.21      0.33 o 
   0   0  12        5.09        4.98      0.53 o 
   1   0  12       14.85       16.70      0.83 o 
   2   0  12        3.53        6.12      1.41 o 
   3   0  12      231.03      247.37      8.93 o 
   4   0  12       31.19       30.53      1.69 o 
  -6   1  12        6.52        6.91      0.83 o 
  -5   1  12      102.56      109.34      2.69 o 
  -4   1  12        0.28        0.24      0.32 o 
  -3   1  12      279.09      264.27      5.44 o 
  -2   1  12       41.04       39.28      1.63 o 
  -1   1  12        9.04        8.55      0.63 o 
   0   1  12      230.77      222.82      4.70 o 
   1   1  12       60.89       67.15      1.87 o 
   2   1  12       13.25       14.50      0.82 o 
   3   1  12        9.79       12.35      1.09 o 
   4   1  12       58.69       60.19      2.48 o 
  -6   2  12      106.17       97.50      4.59 o 
  -5   2  12      214.76      207.99      4.59 o 
  -4   2  12        0.14        0.42      0.33 o 
  -3   2  12        5.64        6.34      0.59 o 
  -2   2  12        3.92        5.91      0.58 o 
  -1   2  12       13.05       12.50      0.73 o 
   0   2  12       36.03       36.71      1.83 o 
   1   2  12       25.41       23.53      1.02 o 
   2   2  12      131.09      146.37      4.66 o 
   3   2  12        0.12       -0.24      0.79 o 
  -6   3  12      121.43      127.17      7.18 o 
  -5   3  12       20.92       24.02      1.83 o 
  -4   3  12      103.93       94.13      9.66 o 
  -3   3  12        0.17        0.42      0.44 o 
  -2   3  12      343.78      339.16      6.81 o 
  -1   3  12        3.01        5.18      1.20 o 
   0   3  12       38.79       33.82      3.05 o 
   1   3  12      110.01      108.43      3.92 o 
   2   3  12        8.01       10.55      0.76 o 
   3   3  12       28.74       30.31      1.61 o 
  -6   4  12      200.51      216.45      5.87 o 
  -5   4  12      194.24      164.08     27.96 o 
  -4   4  12      100.44       99.85      3.18 o 
  -3   4  12       13.20       14.64      1.18 o 
  -2   4  12      167.25      170.09      4.70 o 
  -1   4  12      186.08      183.93      5.96 o 
   0   4  12        4.89        6.31      1.15 o 
   1   4  12       67.10       71.13      5.34 o 
   2   4  12        8.60       11.21      1.75 o 
  -6   5  12        0.00        0.39      0.53 o 
  -5   5  12      118.23      110.22      3.52 o 
  -4   5  12       93.17       97.01      3.17 o 
  -3   5  12       61.67       67.59      2.47 o 
  -2   5  12        1.20        2.04      0.60 o 
  -1   5  12      225.57      214.19      5.72 o 
   0   5  12        8.50        7.77      1.38 o 
   1   5  12       16.90       20.15      1.23 o 
   2   5  12       33.43       37.58      5.65 o 
  -5   6  12      205.40      203.93      5.70 o 
  -4   6  12      167.38      166.93      4.82 o 
  -3   6  12        1.03        1.75      0.94 o 
  -2   6  12      146.26      145.16      4.29 o 
  -1   6  12      378.83      391.96      9.71 o 
   0   6  12      216.30      223.90      6.02 o 
   1   6  12        2.84        4.14      0.75 o 
  -3   7  12       38.53       41.01      2.29 o 
  -2   7  12       37.68       40.48      1.91 o 
  -1   7  12        5.81        8.12      1.15 o 
  -2  -6  13        0.03        0.75      0.55 o 
  -1  -6  13      204.63      233.00      6.36 o 
   0  -6  13        4.21        4.97      0.79 o 
   1  -6  13        0.12        1.04      0.54 o 
  -3  -5  13       60.53       58.65      2.42 o 
  -2  -5  13       72.04       65.06      2.81 o 
  -1  -5  13       32.23       27.90      1.53 o 
   0  -5  13       15.75       18.23      0.91 o 
   1  -5  13       28.00       33.53      1.61 o 
   2  -5  13       86.24       90.55      3.11 o 
  -4  -4  13      170.10      178.00      5.21 o 
  -3  -4  13        0.48        0.71      0.61 o 
  -2  -4  13      131.27      138.21      4.14 o 
  -1  -4  13        0.38        0.40      0.51 o 
   0  -4  13      137.41      152.32      3.50 o 
   1  -4  13      166.72      176.50      3.97 o 
   2  -4  13        0.67        1.80      0.62 o 
   3  -4  13       57.36       68.28      2.67 o 
  -5  -3  13      119.01      134.60      4.22 o 
  -4  -3  13       39.22       43.05      1.96 o 
  -3  -3  13      121.55      131.55      4.02 o 
  -2  -3  13      106.52       88.78      2.98 o 
  -1  -3  13      429.02      410.01      8.13 o 
   0  -3  13       83.88       79.70      2.15 o 
   1  -3  13       27.96       31.09      1.52 o 
   2  -3  13        0.04        1.20      0.56 o 
   3  -3  13       35.48       38.33      1.92 o 
  -5  -2  13       79.13       78.66      2.86 o 
  -4  -2  13        0.18        0.20      0.50 o 
  -3  -2  13      285.71      306.04      7.89 o 
  -2  -2  13        0.10        0.52      0.44 o 
  -1  -2  13       12.80       20.10      0.95 o 
   0  -2  13        1.28        3.31      0.50 o 
   1  -2  13       85.88       86.56      2.28 o 
   2  -2  13      225.35      242.69      8.66 o 
   3  -2  13       49.86       57.00      2.37 o 
  -5  -1  13       85.72       98.08      3.28 o 
  -4  -1  13      358.03      393.52      9.83 o 
  -3  -1  13        9.34        9.90      0.73 o 
  -2  -1  13        9.82       13.82      0.80 o 
  -1  -1  13      162.74      142.55      3.28 o 
   0  -1  13      480.29      478.18      9.34 o 
   1  -1  13      135.46      135.67      3.19 o 
   2  -1  13       41.24       45.13      2.94 o 
   3  -1  13       50.18       46.78      2.10 o 
  -6   0  13       71.67       66.92      2.55 o 
  -5   0  13        0.78        2.54      0.64 o 
  -4   0  13       12.69       14.45      1.07 o 
  -3   0  13       41.34       39.41      1.37 o 
  -2   0  13      175.35      176.70      3.91 o 
  -1   0  13        4.96        2.85      0.66 o 
   0   0  13        9.08        5.33      0.85 o 
   1   0  13       34.95       40.76      1.71 o 
   2   0  13       51.75       54.81      2.22 o 
   3   0  13       69.77       78.14      2.90 o 
  -6   1  13        1.19        2.20      0.65 o 
  -5   1  13        7.51        5.17      0.77 o 
  -4   1  13       80.44       83.04      2.24 o 
  -3   1  13      371.08      386.05      7.71 o 
  -2   1  13       12.60       12.43      0.99 o 
  -1   1  13        1.45        1.86      0.42 o 
   0   1  13       55.31       53.22      1.63 o 
   1   1  13      136.53      152.55      3.54 o 
   2   1  13       41.45       42.66      1.93 o 
   3   1  13       27.49       30.89      2.09 o 
  -6   2  13       21.02       25.80      1.93 o 
  -5   2  13      112.14       97.48      2.86 o 
  -4   2  13        0.63        0.29      0.37 o 
  -3   2  13       15.63       17.32      1.15 o 
  -2   2  13      371.30      373.00      7.48 o 
  -1   2  13       21.17       24.26      1.04 o 
   0   2  13       37.65       38.26      1.57 o 
   1   2  13       10.39       10.57      0.77 o 
   2   2  13       58.39       59.77      2.35 o 
   3   2  13       31.95       34.72      1.80 o 
  -6   3  13      124.31      150.11      4.41 o 
  -5   3  13        6.46        8.82      0.89 o 
  -4   3  13      158.64      134.54     13.39 o 
  -3   3  13       41.37       41.19      1.76 o 
  -2   3  13      123.60      125.58      3.01 o 
  -1   3  13       28.42       30.44      1.21 o 
   0   3  13        0.43        1.23      0.45 o 
   1   3  13        2.54        3.61      0.80 o 
   2   3  13        9.81       10.44      1.02 o 
  -5   4  13       19.04       24.11      2.79 o 
  -4   4  13       42.39       38.58      1.77 o 
  -3   4  13        3.52        3.63      0.71 o 
  -2   4  13       52.55       54.97      2.15 o 
  -1   4  13      460.02      473.25     11.39 o 
   0   4  13        0.29        0.77      0.43 o 
   1   4  13       74.77       77.69      4.52 o 
   2   4  13        3.08        3.92      1.08 o 
  -5   5  13      129.50      141.21      4.30 o 
  -4   5  13        0.55        2.40      1.48 o 
  -3   5  13      140.79      141.42      5.55 o 
  -2   5  13       15.01       14.56      1.14 o 
  -1   5  13       28.31       33.28      1.65 o 
   0   5  13        4.28        4.86      0.79 o 
   1   5  13        0.20        0.56      0.56 o 
  -3   6  13        4.79        5.03      0.84 o 
  -2   6  13        0.49        1.52      0.68 o 
  -1   6  13       21.93       25.67      1.52 o 
  -2  -5  14        0.02       -0.36      0.71 o 
  -1  -5  14       31.59       30.01      2.18 o 
   0  -5  14      109.90      135.24      4.13 o 
   1  -5  14       10.01        9.76      0.95 o 
  -3  -4  14       70.36       81.23      2.99 o 
  -2  -4  14       53.77       48.41      2.12 o 
  -1  -4  14       14.28       18.03      1.27 o 
   0  -4  14       89.65       89.86      2.41 o 
   1  -4  14        9.39        8.15      0.91 o 
   2  -4  14      105.29      114.36      3.75 o 
  -4  -3  14       48.72       52.73      2.41 o 
  -3  -3  14       54.05       52.93      2.25 o 
  -2  -3  14       20.33       21.27      1.37 o 
  -1  -3  14       11.68       10.89      0.77 o 
   0  -3  14       71.59       70.72      2.04 o 
   1  -3  14       23.40       29.56      2.41 o 
   2  -3  14        3.14        3.26      0.75 o 
  -4  -2  14       31.46       34.08      1.76 o 
  -3  -2  14      265.93      291.60      7.64 o 
  -2  -2  14        2.85        5.58      0.61 o 
  -1  -2  14       27.73       24.81      1.10 o 
   0  -2  14        8.36        7.29      0.68 o 
   1  -2  14       69.14       74.99      2.12 o 
   2  -2  14       16.74       20.90      2.21 o 
  -5  -1  14        0.15       -0.38      0.86 o 
  -4  -1  14       50.63       45.10      3.73 o 
  -3  -1  14       76.59       78.79      3.40 o 
  -2  -1  14      256.11      259.66      5.48 o 
  -1  -1  14       19.96       16.21      0.91 o 
   0  -1  14       64.78       61.54      1.85 o 
   1  -1  14       61.38       71.22      2.06 o 
   2  -1  14        1.00        2.28      0.67 o 
  -5   0  14       17.83       20.33      1.37 o 
  -4   0  14      206.95      232.96      6.32 o 
  -3   0  14       25.73       26.39      1.16 o 
  -2   0  14      370.87      393.61      7.91 o 
  -1   0  14        0.34        0.45      0.53 o 
   0   0  14        0.01        0.77      0.39 o 
   1   0  14       48.14       51.27      1.67 o 
   2   0  14       77.60       81.78      2.95 o 
  -5   1  14        8.99        7.03      0.89 o 
  -4   1  14       18.59       18.03      1.00 o 
  -3   1  14      111.24      109.39      2.76 o 
  -2   1  14       46.85       44.15      1.88 o 
  -1   1  14      167.75      179.76      4.04 o 
   0   1  14       94.45       90.77      2.82 o 
   1   1  14       58.60       61.53      1.90 o 
   2   1  14       22.04       25.09      1.53 o 
  -5   2  14       32.65       36.76      1.97 o 
  -4   2  14        1.65        1.41      0.49 o 
  -3   2  14       40.96       43.53      2.00 o 
  -2   2  14       43.66       40.01      1.44 o 
  -1   2  14      275.21      302.59      6.29 o 
   0   2  14        0.59        1.62      0.47 o 
   1   2  14        4.44        5.24      0.82 o 
   2   2  14       35.86       39.46      1.90 o 
  -5   3  14       16.35       14.87      1.15 o 
  -4   3  14       68.18       58.33      6.90 o 
  -3   3  14       68.78       67.31      2.47 o 
  -2   3  14       65.86       68.28      2.46 o 
  -1   3  14       29.45       32.01      2.71 o 
   0   3  14       21.15       24.95      1.14 o 
   1   3  14       86.69       86.43      6.89 o 
  -4   4  14        1.15        2.04      0.64 o 
  -3   4  14       16.84       17.99      1.43 o 
  -2   4  14       21.90       22.41      1.36 o 
  -1   4  14      192.93      198.26      5.47 o 
   0   4  14       63.93       61.24      8.18 o 
  -3   5  14      119.95      120.32      3.80 o 
  -2   5  14       26.16       28.16      1.56 o 
  -1   5  14        0.16        1.31      0.61 o 
  -2  -3  15       83.02       90.12      3.18 o 
  -1  -3  15      154.16      161.30      3.77 o 
   0  -3  15       31.67       32.95      1.54 o 
  -3  -2  15       50.29       52.93      2.28 o 
  -2  -2  15       47.01       52.76      1.86 o 
  -1  -2  15      112.44      103.45      2.70 o 
   0  -2  15       56.66       58.24      1.84 o 
   1  -2  15      111.33      110.43      3.62 o 
  -4  -1  15       18.04       16.72      1.31 o 
  -3  -1  15        4.48        4.28      0.83 o 
  -2  -1  15       83.77       86.08      2.37 o 
  -1  -1  15       17.74       24.08      1.58 o 
   0  -1  15       21.84       29.78      1.26 o 
   1  -1  15       25.71       27.05      1.57 o 
  -4   0  15      101.24      116.84      3.75 o 
  -3   0  15      117.41      129.16      3.20 o 
  -2   0  15       62.53       64.29      2.94 o 
  -1   0  15       41.17       43.03      4.03 o 
   0   0  15       93.41       82.91      2.31 o 
   1   0  15      146.75      156.63      4.71 o 
  -4   1  15        1.13        1.17      0.86 o 
  -3   1  15        5.65        5.77      0.65 o 
  -2   1  15        8.30        9.31      0.95 o 
  -1   1  15      329.25      344.73     12.86 o 
   0   1  15        3.45        4.88      0.63 o 
   1   1  15        0.02        0.41      0.63 o 
  -4   2  15       22.73       26.92      1.49 o 
  -3   2  15      192.43      206.88      5.72 o 
  -2   2  15      156.45      161.38      3.80 o 
  -1   2  15      126.90      141.69      3.46 o 
   0   2  15       29.59       36.79      1.43 o 
  -3   3  15       18.14       17.61      1.24 o 
  -2   3  15        1.16        2.69      0.69 o 
  -1   3  15        0.20       -0.04      0.56 o 
                                                 
